# Supplementary material for: Implementation, feasibility, and acceptability of 99DOTS-based supervision of treatment for drug-susceptible TB in Uganda
Source: PLOS Digit Health. 2023 Jun 30;2(6):e0000138. doi: 10.1371/journal.pdig.0000138 (PMC10313004; doi:10.1371/journal.pdig.0000138)
Supplement: S1 Data — (XLSX) [file pdig.0000138.s007.xlsx]

## Sheet: Sheet1
Gender	Age (years)	Education Level	Occupation	Household members (adults and children)	Phone: Own a phone that no one else uses	Phone: Family shares a phone, primary owner	Phone: Family shares a phone, not primary owner	Phone: other	Frequency of changing SIM card in last 12 months	Frequency of having airtime (calling credit)	1. I know how to use 99DOTS	2. I received adequate training to know how to use 99DOTS	3. I always know which pill to take next	4, I know where to find my health care workers contact information	5. I sometimes forget to call 99DOTS after taking my TB medicines	6. The reminders I receive on my phone help me to remember to take my TB meds	7. I am worried using 99DOTS will make others find out I have TB	8. I am comfortable using 99DOTS in front of other people	9. I am comfortable using 99DOTS outside of my home	10. I will recommend using 99DOTS to my family or friends if they have TB	11. 99DOTS helps me feel more connected to my health workers	12. It is easy for me to access a phone to make daily phone calls to 99DOTS	13. It takes me too much time to take my TB medicines and call 99DOTS every day	14. I had trouble making daily calls to 99DOTS because my phone had no charge	15. I had trouble making daily calls to 99DOTS because poor network connection	16. I make fewer trips to the health clinic for TB tx because I'm using 99DOTS	17. Using 99DOTS will help me to complete my TB treatment	18. Using 99DOTS while taking TB medicines will help me get healthy	19. The 99DOTS packaging makes it easy for me to remember what to do	20. My health worker contacts me when I forget to take TB meds or call 99DOTS	21. The images inside the 99DOTS envelope make me want to take my TB medicines	22. I intend to call the number revealed after taking TB medicines each day	23. I am concerned about the privacy of my health information collected by 99DOT	24. The image on the front of the 99DOTS pill pack helps hide that it contains T	25. I look forward to hearing the messages played when I call 99DOTS
Female	36	Primary school	Not Employed	7	Checked	Unchecked	Unchecked		0 times, my phone number/sim card has not changed	Sometimes	Strongly agree	Agree	Agree	Agree	Disagree	Agree	Disagree	Disagree	Disagree	Strongly agree	Agree	Strongly agree	Disagree	Agree	Agree	Strongly agree	Strongly agree	Strongly agree	Strongly agree	Agree	Strongly agree	Strongly agree	Disagree	Strongly agree	Strongly agree
Female	27	Primary school	Not Employed	11	Unchecked	Unchecked	Checked		0 times, my phone number/sim card has not changed	Sometimes	Strongly agree	Strongly agree	Agree	Strongly agree	Disagree	Strongly agree	Disagree	Strongly agree	Agree	Strongly agree	Strongly agree	Strongly agree	Disagree	Agree	Agree	Agree	Strongly agree	Strongly agree	Agree	Neither agree nor disagree	Agree	Agree	Disagree	Agree	Strongly agree
Male	33	Bachelors degree (University) or higher	Private Organization	5	Checked	Unchecked	Unchecked		1 time	Always	Strongly agree	Strongly agree	Agree	Strongly agree	Disagree	Strongly agree	Disagree	Agree	Agree	Strongly agree	Strongly agree	Strongly agree	Disagree	Disagree	Disagree	Disagree	Strongly agree	Strongly agree	Strongly agree	Neither agree nor disagree	Agree	Agree	Agree	Strongly agree	Strongly agree
Female	26	Bachelors degree (University) or higher	Private Organization	3	Checked	Unchecked	Unchecked		0 times, my phone number/sim card has not changed	Sometimes	Agree	Agree	Agree	Agree	Agree	Agree	Disagree	Disagree	Disagree	Agree	Agree	Disagree	Agree	Agree	Disagree	Disagree	Agree	Agree	Agree	Agree	Disagree	Disagree	Disagree	Agree	Disagree
Male	34	Primary school	Self-employed	5	Checked	Unchecked	Unchecked		0 times, my phone number/sim card has not changed	Always	Strongly agree	Strongly agree	Strongly agree	Strongly agree	Strongly agree	Strongly agree	Disagree	Agree	Agree	Strongly agree	Strongly agree	Strongly agree	Disagree	Agree	Agree	Strongly agree	Strongly agree	Strongly agree	Strongly agree	Strongly agree	Strongly agree	Agree	Disagree	Agree	Strongly agree
Female	51	Did not attend any school	Farmer	6	Checked	Unchecked	Unchecked		0 times, my phone number/sim card has not changed	Sometimes	Strongly agree	Strongly agree	Strongly agree	Strongly disagree	Strongly disagree	Strongly agree	Strongly disagree	Strongly agree	Strongly agree	Strongly agree	Strongly agree	Strongly agree	Strongly disagree	Agree	Agree	Strongly agree	Strongly agree	Strongly agree	Strongly agree	Strongly disagree	Strongly agree	Strongly agree	Strongly disagree	Strongly agree	Strongly agree
Male	39	Primary school	Self-employed	4	Checked	Unchecked	Unchecked		0 times, my phone number/sim card has not changed	Sometimes	Strongly agree	Strongly agree	Strongly agree	Strongly agree	Agree	Strongly agree	Strongly disagree	Strongly agree	Strongly agree	Strongly agree	Strongly agree	Strongly agree	Strongly disagree	Strongly disagree	Strongly disagree	Agree	Strongly agree	Strongly agree	Strongly agree	Agree	Strongly agree	Strongly agree	Strongly disagree	Strongly agree	Strongly agree
Female	42	Did not attend any school	Farmer	4	Checked	Unchecked	Unchecked		1 time	Sometimes	Strongly agree	Strongly agree	Strongly agree	Strongly agree	Strongly disagree	Strongly agree	Strongly disagree	Strongly agree	Strongly agree	Strongly agree	Strongly agree	Strongly agree	Strongly disagree	Agree	Strongly disagree	Strongly agree	Strongly agree	Strongly agree	Strongly agree	Strongly agree	Strongly agree	Strongly agree	Strongly disagree	Strongly agree	Strongly agree
Female	20	Primary school	Private Organization	2	Checked	Unchecked	Unchecked		0 times, my phone number/sim card has not changed	Sometimes	Strongly agree	Strongly agree	Strongly agree	Strongly agree	Agree	Strongly agree	Strongly agree	Strongly disagree	Disagree	Strongly agree	Strongly agree	Strongly agree	Disagree	Strongly agree	Disagree	Disagree	Strongly agree	Strongly agree	Strongly agree	Strongly agree	Agree	Strongly agree	Strongly agree	Strongly agree	Agree
Female	39	Primary school	Self-employed	9	Checked	Unchecked	Unchecked		0 times, my phone number/sim card has not changed	Always	Strongly agree	Strongly agree	Strongly agree	Strongly agree	Strongly disagree	Strongly agree	Strongly disagree	Strongly agree	Strongly agree	Strongly agree	Strongly agree	Strongly agree	Disagree	Disagree	Disagree	Strongly agree	Strongly agree	Strongly agree	Strongly agree	Neither agree nor disagree	Strongly agree	Strongly agree	Disagree	Strongly agree	Strongly agree
Female	25	Primary school	Casual Laborer	7	Checked	Unchecked	Unchecked		1 time	Sometimes	Agree	Agree	Agree	Agree	Disagree	Agree	Disagree	Strongly agree	Strongly agree	Strongly agree	Strongly agree	Strongly agree	Disagree	Disagree	Disagree	Strongly agree	Strongly agree	Strongly agree	Strongly agree	Strongly agree	Strongly agree	Strongly agree	Strongly disagree	Strongly agree	Strongly agree
Female	32	Primary school	Housegirl	4	Checked	Unchecked	Unchecked		0 times, my phone number/sim card has not changed	Always	Strongly agree	Agree	Agree	Strongly agree	Agree	Agree	Disagree	Strongly agree	Strongly agree	Strongly agree	Strongly agree	Agree	Disagree	Strongly agree	Agree	Strongly agree	Agree	Agree	Agree	Agree	Agree	Agree	Disagree	Agree	Agree
Male	40	Primary school	Farmer	6	Checked	Unchecked	Unchecked		0 times, my phone number/sim card has not changed	Sometimes	Strongly agree	Strongly agree	Disagree	Strongly agree	Strongly disagree	Strongly agree	Strongly agree	Strongly disagree	Strongly disagree	Strongly agree	Strongly agree	Strongly agree	Strongly disagree	Disagree	Strongly disagree	Strongly agree	Strongly agree	Strongly agree	Strongly agree	Strongly agree	Strongly agree	Strongly agree	Strongly disagree	Strongly agree	Strongly agree
Female	24	Post-secondary certificate	Not Employed	8	Checked	Unchecked	Unchecked		0 times, my phone number/sim card has not changed	Sometimes	Agree	Agree	Strongly agree	Strongly agree	Strongly disagree	Strongly agree	Strongly disagree	Strongly agree	Agree	Strongly agree	Strongly agree	Strongly agree	Disagree	Strongly disagree	Disagree	Agree	Strongly agree	Strongly agree	Agree	Strongly agree	Strongly agree	Strongly agree	Disagree	Strongly agree	Strongly agree
Female	22	Bachelors degree (University) or higher	Not Employed	9	Checked	Unchecked	Unchecked		0 times, my phone number/sim card has not changed	Sometimes	Strongly agree	Agree	Strongly agree	Agree	Strongly disagree	Disagree	Strongly disagree	Strongly agree	Strongly agree	Strongly agree	Strongly agree	Strongly agree	Strongly disagree	Disagree	Disagree	Agree	Strongly agree	Strongly agree	Strongly agree	Agree	Strongly agree	Strongly agree	Disagree	Strongly agree	Strongly agree
Male	70	Primary school	Farmer	5	Checked	Unchecked	Unchecked		0 times, my phone number/sim card has not changed	Always	Agree	Strongly agree	Strongly agree	Strongly agree	Strongly disagree	Agree	Strongly disagree	Strongly agree	Strongly agree	Strongly agree	Strongly agree	Strongly agree	Strongly disagree	Strongly disagree	Agree	Agree	Strongly agree	Strongly agree	Strongly agree	Strongly agree	Strongly agree	Strongly agree	Disagree	Strongly agree	Strongly agree
Female	28	Post-secondary certificate	Self-employed	5	Checked	Unchecked	Unchecked		0 times, my phone number/sim card has not changed	Sometimes	Strongly agree	Strongly agree	Strongly agree	Strongly agree	Strongly disagree	Strongly agree	Strongly disagree	Strongly agree	Strongly agree	Strongly agree	Strongly agree	Strongly agree	Disagree	Agree	Agree	Strongly agree	Strongly agree	Strongly agree	Strongly agree	Strongly disagree	Strongly agree	Strongly agree	Strongly agree	Strongly disagree	Strongly agree
Female	20	Post-secondary certificate	Self-employed	4	Checked	Unchecked	Unchecked		0 times, my phone number/sim card has not changed	Sometimes	Strongly agree	Strongly agree	Strongly agree	Strongly agree	Strongly disagree	Agree	Strongly disagree	Agree	Agree	Strongly agree	Strongly agree	Disagree	Strongly disagree	Agree	Strongly agree	Strongly agree	Agree	Agree	Strongly agree	Agree	Agree	Strongly agree	Agree	Strongly agree	Strongly agree
Male	24	Primary school	Private Organization	9	Unchecked	Unchecked	Checked		0 times, my phone number/sim card has not changed	Sometimes	Agree	Agree	Agree	Agree	Agree	Agree	Disagree	Disagree	Disagree	Agree	Strongly agree	Agree	Disagree	Agree	Agree	Agree	Agree	Agree	Agree	Strongly agree	Agree	Agree	Disagree	Agree	Agree
Female	36	Primary school	Self-employed	5	Checked	Unchecked	Unchecked		0 times, my phone number/sim card has not changed	Sometimes	Strongly agree	Strongly agree	Strongly agree	Strongly agree	Agree	Strongly agree	Strongly disagree	Strongly agree	Strongly agree	Strongly agree	Strongly agree	Strongly agree	Disagree	Agree	Agree	Strongly agree	Strongly agree	Strongly agree	Strongly agree	Strongly agree	Strongly agree	Strongly agree	Strongly disagree	Strongly agree	Strongly agree
Male	24	Primary school	Self-employed	6	Checked	Unchecked	Unchecked		0 times, my phone number/sim card has not changed	Sometimes	Agree	Agree	Strongly agree	Agree	Disagree	Agree	Disagree	Agree	Agree	Strongly agree	Agree	Strongly agree	Disagree	Agree	Agree	Strongly agree	Strongly agree	Strongly agree	Strongly agree	Agree	Strongly agree	Agree	Disagree	Strongly agree	Strongly agree
Male	36	Primary school	Casual Laborer	7	Checked	Unchecked	Unchecked		0 times, my phone number/sim card has not changed	Always	Strongly agree	Agree	Strongly agree	Disagree	Disagree	Strongly agree	Agree	Strongly disagree	Strongly disagree	Agree	Strongly agree	Strongly agree	Strongly disagree	Strongly disagree	Disagree	Strongly agree	Strongly agree	Strongly agree	Strongly agree	Agree	Agree	Strongly agree	Disagree	Strongly disagree	Strongly disagree
Male	21	Diploma in Education/child development	Student	2	Checked	Unchecked	Unchecked		0 times, my phone number/sim card has not changed	Sometimes	Strongly agree	Agree	Strongly agree	Strongly agree	Disagree	Agree	Disagree	Agree	Agree	Agree	Strongly agree	Strongly agree	Disagree	Agree	Agree	Agree	Strongly agree	Agree	Agree	Agree	Agree	Agree	Disagree	Agree	Agree
Male	70	Primary school	Farmer	7	Checked	Unchecked	Unchecked		0 times, my phone number/sim card has not changed	Always	Agree	Agree	Strongly agree	Disagree	Strongly disagree	Strongly agree	Strongly disagree	Strongly agree	Strongly agree	Strongly agree	Strongly agree	Strongly agree	Strongly disagree	Strongly disagree	Agree	Strongly agree	Strongly agree	Strongly agree	Strongly agree	Strongly disagree	Strongly agree	Strongly agree	Strongly disagree	Strongly agree	Strongly agree
Male	27	Primary school	Casual Laborer	5	Checked	Unchecked	Checked		0 times, my phone number/sim card has not changed	Sometimes	Strongly agree	Strongly agree	Strongly agree	Strongly agree	Strongly disagree	Strongly agree	Strongly disagree	Strongly agree	Strongly agree	Strongly agree	Strongly agree	Strongly agree	Strongly disagree	Strongly disagree	Strongly disagree	Strongly agree	Strongly agree	Strongly agree	Strongly agree	Neither agree nor disagree	Strongly agree	Strongly agree	Strongly disagree	Strongly agree	Strongly agree
Male	36	Primary school	Farmer	5	Unchecked	Unchecked	Checked		2 times	Sometimes	Strongly agree	Strongly agree	Strongly agree	Strongly agree	Strongly disagree	Strongly agree	Strongly disagree	Strongly agree	Strongly agree	Strongly agree	Agree	Agree	Agree	Strongly agree	Strongly agree	Agree	Agree	Agree	Strongly agree	Strongly disagree	Strongly agree	Agree	Strongly disagree	Disagree	Strongly agree
Female	48	Primary school	Self-employed	5	Checked	Unchecked	Unchecked		0 times, my phone number/sim card has not changed	Sometimes	Strongly agree	Agree	Strongly agree	Agree	Agree	Strongly agree	Disagree	Agree	Agree	Strongly agree	Agree	Strongly agree	Disagree	Agree	Agree	Agree	Strongly agree	Strongly agree	Strongly agree	Strongly agree	Strongly agree	Strongly agree	Disagree	Strongly agree	Strongly agree
Female	22	Post-secondary certificate	Student	4	Checked	Unchecked	Unchecked		0 times, my phone number/sim card has not changed	Sometimes	Strongly agree	Agree	Agree	Strongly agree	Disagree	Agree	Disagree	Agree	Disagree	Agree	Strongly agree	Agree	Disagree	Disagree	Disagree	Agree	Strongly agree	Strongly agree	Strongly agree	Strongly agree	Agree	Agree	Agree	Strongly agree	Strongly agree
Male	29	Post-secondary certificate	Self-employed	6	Checked	Checked	Unchecked		0 times, my phone number/sim card has not changed	Sometimes	Strongly agree	Strongly agree	Strongly agree	Strongly agree	Agree	Strongly disagree	Strongly disagree	Strongly disagree	Strongly disagree	Strongly agree	Strongly agree	Strongly agree	Strongly disagree	Strongly disagree	Strongly disagree	Strongly disagree	Strongly agree	Strongly agree	Strongly agree	Strongly agree	Strongly agree	Strongly agree	Strongly disagree	Strongly agree	Strongly agree
Male	40	Primary school	Self-employed	9	Checked	Unchecked	Unchecked		0 times, my phone number/sim card has not changed	Always	Strongly agree	Agree	Strongly agree	Strongly agree	Strongly agree	Strongly agree	Strongly disagree	Strongly agree	Disagree	Strongly agree	Strongly agree	Strongly agree	Disagree	Strongly disagree	Strongly disagree	Strongly agree	Strongly agree	Strongly agree	Strongly agree	Strongly agree	Strongly agree	Strongly agree	Strongly agree	Strongly agree	Strongly agree
Male	26	Post-secondary certificate	Private Organization	5	Checked	Checked	Unchecked		0 times, my phone number/sim card has not changed	Sometimes	Agree	Agree	Agree	Agree	Disagree	Strongly agree	Disagree	Strongly agree	Agree	Strongly agree	Agree	Agree	Disagree	Disagree	Agree	Disagree	Agree	Strongly agree	Agree	Agree	Disagree	Agree	Disagree	Agree	Agree
Male	58	Primary school	Self-employed	9	Checked	Unchecked	Unchecked		1 time	Always	Strongly agree	Agree	Agree	Strongly agree	Disagree	Agree	Disagree	Agree	Agree	Strongly agree	Agree	Agree	Disagree	Disagree	Disagree	Agree	Strongly agree	Strongly agree	Strongly agree	Agree	Strongly agree	Strongly agree	Disagree	Strongly agree	Strongly agree
Male	32	Post-secondary certificate	Casual Laborer	6	Checked	Checked	Unchecked		0 times, my phone number/sim card has not changed	Sometimes	Strongly agree	Strongly agree	Strongly agree	Strongly agree	Disagree	Disagree	Strongly disagree	Disagree	Disagree	Strongly agree	Strongly agree	Strongly agree	Strongly disagree	Strongly disagree	Agree	Agree	Strongly agree	Strongly agree	Strongly agree	Strongly agree	Strongly agree	Strongly agree	Disagree	Strongly agree	Strongly agree
Male	64	Primary school	Farmer	10	Checked	Unchecked	Unchecked		0 times, my phone number/sim card has not changed	Sometimes	Strongly agree	Strongly agree	Strongly agree	Strongly agree	Strongly disagree	Strongly agree	Strongly disagree	Strongly agree	Strongly agree	Strongly agree	Strongly agree	Strongly agree	Strongly disagree	Strongly disagree	Agree	Strongly agree	Strongly agree	Strongly agree	Strongly agree	Strongly agree	Strongly agree	Strongly agree	Strongly disagree	Strongly agree	Strongly agree
Male	23	Post-secondary certificate	Private Organization	2	Checked	Unchecked	Unchecked		1 time	Sometimes	Agree	Disagree	Agree	Agree	Agree	Agree	Agree	Disagree	Strongly agree	Strongly agree	Strongly agree	Agree	Disagree	Agree	Agree	Agree	Strongly agree	Strongly agree	Strongly agree	Disagree	Strongly agree	Strongly agree	Agree	Agree	Strongly agree
Female	23		Student	4	Checked	Unchecked	Unchecked		1 time	Sometimes	Strongly agree	Strongly agree	Strongly agree	Strongly agree	Strongly agree	Strongly agree	Disagree	Strongly agree	Strongly agree	Strongly agree	Strongly agree	Strongly agree	Disagree	Strongly disagree	Strongly disagree	Strongly agree	Strongly agree	Strongly agree	Strongly agree	Strongly agree	Strongly agree	Strongly agree	Strongly disagree	Strongly agree	Strongly agree
Male	49	Secondary school	Civil servent	4	Checked	Unchecked	Unchecked		0 times, my phone number/sim card has not changed	Sometimes	Strongly agree	Agree	Strongly agree	Strongly agree	Strongly disagree	Strongly agree	Strongly disagree	Strongly agree	Strongly agree	Strongly agree	Strongly agree	Strongly agree	Strongly disagree	Strongly disagree	Strongly disagree	Agree	Strongly agree	Strongly agree	Strongly agree	Strongly agree	Strongly agree	Strongly agree	Agree	Strongly agree	Strongly agree
Male	35	Post-secondary certificate	Casual Laborer	3	Checked	Unchecked	Unchecked		0 times, my phone number/sim card has not changed	Sometimes	Strongly agree	Strongly agree	Strongly agree	Strongly agree	Agree	Strongly agree	Strongly disagree	Strongly agree	Strongly agree	Strongly agree	Strongly agree	Strongly agree	Strongly disagree	Agree	Agree	Strongly agree	Strongly agree	Strongly agree	Strongly agree	Strongly agree	Strongly agree	Agree	Agree	Strongly agree	Strongly agree
Female	62	Primary school	Farmer	9	Checked	Unchecked	Unchecked		2 times	Sometimes	Strongly agree	Strongly agree	Strongly agree	Strongly agree	Strongly disagree	Strongly agree	Strongly disagree	Strongly agree	Strongly disagree	Strongly agree	Strongly agree	Strongly agree	Disagree	Strongly disagree	Agree	Strongly agree	Strongly agree	Strongly agree	Strongly agree	Strongly agree	Strongly agree	Strongly agree	Strongly disagree	Strongly agree	Strongly agree
Female	33	Post-secondary certificate	Private Organization	5	Checked	Unchecked	Unchecked		0 times, my phone number/sim card has not changed	Sometimes	Strongly agree	Strongly agree	Strongly agree	Strongly agree	Strongly agree	Strongly agree	Strongly disagree	Strongly agree	Strongly agree	Strongly agree	Strongly agree	Strongly agree	Strongly disagree	Strongly disagree	Strongly disagree	Neither agree nor disagree	Strongly agree	Strongly agree	Strongly agree	Neither agree nor disagree	Strongly agree	Strongly agree	Strongly disagree	Strongly agree	Strongly agree
Male	24	Primary school	Self-employed	4	Checked	Checked	Unchecked		0 times, my phone number/sim card has not changed	Sometimes	Strongly agree	Disagree	Agree	Strongly agree	Agree	Agree	Disagree	Agree	Agree	Strongly agree	Strongly agree	Agree	Disagree	Strongly agree	Agree	Disagree	Strongly agree	Strongly agree	Strongly agree	Agree	Agree	Strongly agree	Disagree	Strongly agree	Strongly agree
Female	40	Primary school	Farmer	9	Unchecked	Unchecked	Unchecked	Using VHTz phone			Strongly agree	Strongly agree	Strongly agree	Agree	Strongly disagree	Disagree	Strongly disagree	Strongly agree	Strongly agree	Strongly agree	Strongly agree	Disagree	Agree	Agree	Agree	Agree	Strongly agree	Strongly agree	Strongly agree	Strongly agree	Strongly agree	Strongly agree	Agree	Strongly agree	Strongly agree
Female	26	Primary school	Casual Laborer	3	Checked	Unchecked	Unchecked		0 times, my phone number/sim card has not changed	Sometimes	Strongly agree	Strongly agree	Strongly agree	Strongly agree	Strongly disagree	Agree	Strongly disagree	Strongly agree	Strongly agree	Strongly agree	Strongly agree	Strongly agree	Strongly disagree	Strongly agree	Strongly disagree	Strongly agree	Strongly agree	Strongly agree	Strongly agree	Neither agree nor disagree	Strongly agree	Strongly agree	Strongly disagree	Strongly agree	Strongly agree
Male	38	Diploma	Self-employed	6	Checked	Unchecked	Unchecked		0 times, my phone number/sim card has not changed	Always	Strongly agree	Agree	Strongly agree	Strongly agree	Agree	Strongly agree	Strongly disagree	Strongly agree	Strongly agree	Strongly agree	Strongly agree	Strongly agree	Strongly disagree	Disagree	Strongly disagree	Agree	Strongly agree	Strongly agree	Strongly agree	Agree	Strongly agree	Strongly agree	Strongly disagree	Strongly agree	Strongly agree
Female	37	Primary school	Self-employed	6	Checked	Unchecked	Unchecked		0 times, my phone number/sim card has not changed	Sometimes	Strongly agree	Agree	Strongly agree	Agree	Disagree	Strongly agree	Disagree	Disagree	Disagree	Strongly agree	Agree	Agree	Disagree	Agree	Agree	Agree	Strongly agree	Strongly agree	Agree	Agree	Strongly agree	Strongly agree	Disagree	Agree	Agree
Male	42	Secondary school	Civil servent	11	Unchecked	Checked	Unchecked		0 times, my phone number/sim card has not changed	Always	Strongly agree	Strongly agree	Strongly agree	Strongly agree	Strongly disagree	Strongly agree	Strongly disagree	Strongly agree	Strongly agree	Strongly agree	Strongly agree	Strongly agree	Strongly disagree	Strongly disagree	Agree	Agree	Strongly agree	Strongly agree	Agree	Disagree	Strongly agree	Strongly agree	Agree	Strongly agree	Strongly agree
Male	36	Primary school	Farmer	15	Checked	Unchecked	Unchecked		0 times, my phone number/sim card has not changed	Sometimes	Agree	Agree	Strongly agree	Agree	Disagree	Agree	Disagree	Agree	Agree	Strongly agree	Strongly agree	Agree	Disagree	Disagree	Disagree	Agree	Strongly agree	Strongly agree	Strongly agree	Disagree	Agree	Agree	Agree	Agree	Agree
Male	70	Post-secondary certificate	Civil servent	11	Checked	Unchecked	Unchecked		0 times, my phone number/sim card has not changed	Always	Strongly agree	Strongly agree	Strongly agree	Strongly agree	Agree	Strongly agree	Strongly disagree	Strongly agree	Strongly agree	Strongly agree	Strongly agree	Strongly agree	Strongly disagree	Strongly disagree	Strongly disagree	Strongly agree	Strongly agree	Strongly agree	Strongly agree	Strongly agree	Strongly agree	Strongly agree	Strongly disagree	Strongly agree	Strongly agree
Male	66	Primary school	Farmer	5	Checked	Unchecked	Unchecked		0 times, my phone number/sim card has not changed	Always	Strongly agree	Strongly agree	Strongly agree	Strongly agree	Strongly agree	Agree	Disagree	Strongly agree	Strongly agree	Strongly agree	Strongly agree	Strongly agree	Disagree	Disagree	Agree	Strongly agree	Strongly agree	Strongly agree	Agree	Agree	Strongly agree	Strongly agree	Disagree	Agree	Strongly agree
Male	23	Post-secondary certificate	Private Organization	4	Checked	Unchecked	Unchecked		0 times, my phone number/sim card has not changed	Always	Strongly agree	Strongly agree	Strongly agree	Strongly agree	Agree	Strongly agree	Strongly disagree	Strongly agree	Strongly agree	Strongly agree	Strongly agree	Strongly agree	Strongly disagree	Agree	Agree	Strongly agree	Strongly agree	Strongly agree	Strongly agree	Strongly agree	Strongly agree	Strongly agree	Disagree	Strongly agree	Strongly agree
Male	57	Primary school	Self-employed	9	Unchecked	Checked	Unchecked		0 times, my phone number/sim card has not changed	Always	Agree	Agree	Strongly agree	Agree	Strongly agree	Agree	Disagree	Agree	Strongly agree	Strongly agree	Strongly agree	Agree	Disagree	Agree	Agree	Agree	Strongly agree	Strongly agree	Agree	Strongly agree	Strongly agree	Strongly agree	Disagree	Agree	Strongly agree
Male	60	Secondary school	Farmer	3	Checked	Unchecked	Unchecked		0 times, my phone number/sim card has not changed	Sometimes	Strongly agree	Strongly agree	Strongly agree	Disagree	Strongly disagree	Strongly agree	Strongly disagree	Strongly agree	Strongly agree	Strongly agree	Strongly agree	Strongly agree	Agree	Strongly disagree	Disagree	Strongly agree	Strongly agree	Strongly agree	Strongly agree	Strongly agree	Strongly agree	Strongly agree	Strongly disagree	Strongly disagree	Strongly agree
Male	38	Primary school	Self-employed	3	Checked	Unchecked	Unchecked		0 times, my phone number/sim card has not changed	Always	Strongly agree	Strongly agree	Strongly agree	Strongly agree	Strongly agree	Agree	Agree	Strongly agree	Strongly agree	Strongly agree	Strongly agree	Strongly disagree	Strongly disagree	Strongly agree	Disagree	Strongly agree	Strongly agree	Strongly agree	Strongly agree	Agree	Strongly agree	Agree	Disagree	Disagree	Strongly agree
Male	54	Post-secondary certificate	Farmer	3	Checked	Unchecked	Unchecked		0 times, my phone number/sim card has not changed	Always	Strongly agree	Strongly agree	Strongly agree	Strongly agree	Strongly disagree	Strongly agree	Strongly disagree	Strongly agree	Strongly agree	Strongly agree	Strongly agree	Strongly agree	Disagree	Neither agree nor disagree	Agree	Agree	Strongly agree	Strongly agree	Strongly agree	Strongly disagree	Strongly agree	Strongly agree	Strongly disagree	Strongly agree	Strongly agree
Male	19	Primary school	Self-employed	2	Checked	Unchecked	Unchecked		0 times, my phone number/sim card has not changed	Sometimes	Strongly agree	Disagree	Strongly agree	Strongly agree	Strongly agree	Strongly agree	Disagree	Agree	Agree	Agree	Agree	Agree	Strongly agree	Agree	Agree	Agree	Strongly agree	Strongly agree	Agree	Agree	Agree	Agree	Disagree	Strongly agree	Strongly agree
Male	60	Primary school	Farmer	6	Checked	Unchecked	Unchecked		0 times, my phone number/sim card has not changed	Sometimes	Agree	Agree	Agree	Agree	Agree	Strongly agree	Disagree	Agree	Agree	Strongly agree	Agree	Agree	Disagree	Disagree	Disagree	Agree	Strongly agree	Strongly agree	Agree	Agree	Agree	Agree	Agree	Agree	Agree
Male	28	Primary school	Casual Laborer	5	Checked	Checked	Unchecked		0 times, my phone number/sim card has not changed	Sometimes	Agree	Agree	Strongly agree	Agree	Disagree	Strongly agree	Disagree	Agree	Agree	Strongly agree	Strongly agree	Agree	Disagree	Disagree	Disagree	Strongly agree	Strongly agree	Strongly agree	Strongly agree	Disagree	Strongly agree	Strongly agree	Agree	Strongly agree	Strongly agree
Male	38	Diploma in Education/child development	Private Organization	6	Unchecked	Checked	Unchecked		0 times, my phone number/sim card has not changed	Sometimes	Strongly agree	Strongly agree	Strongly agree	Strongly agree	Disagree	Strongly agree	Strongly disagree	Strongly disagree	Strongly disagree	Strongly agree	Strongly agree	Agree	Strongly disagree	Strongly disagree	Disagree	Strongly agree	Strongly agree	Agree	Strongly agree	Agree	Strongly agree	Strongly agree	Strongly disagree	Strongly agree	Strongly agree
Male	32	Primary school	Casual Laborer	2	Checked	Unchecked	Unchecked		1 time	Sometimes	Strongly agree	Agree	Agree	Strongly agree	Disagree	Agree	Disagree	Agree	Agree	Strongly agree	Strongly agree	Strongly agree	Disagree	Strongly agree	Disagree	Strongly agree	Strongly agree	Strongly agree	Strongly agree	Strongly agree	Strongly agree	Strongly agree	Disagree	Strongly agree	Strongly agree
Female	48	Primary school	Casual Laborer	4	Checked	Unchecked	Unchecked		0 times, my phone number/sim card has not changed	Sometimes	Agree	Agree	Agree	Agree	Strongly agree	Strongly agree	Disagree	Agree	Disagree	Agree	Agree	Disagree	Strongly disagree	Disagree	Disagree	Agree	Agree	Strongly agree	Agree	Strongly disagree	Disagree	Disagree	Agree	Agree	Agree
Male	51	Primary school	Casual Laborer	2	Checked	Unchecked	Unchecked		0 times, my phone number/sim card has not changed	Always	Strongly agree	Strongly agree	Strongly agree	Strongly agree	Strongly disagree	Strongly agree	Agree	Agree	Agree	Strongly agree	Strongly agree	Strongly agree	Strongly disagree	Strongly disagree	Strongly disagree	Disagree	Strongly agree	Strongly agree	Strongly agree	Strongly disagree	Strongly agree	Agree	Strongly disagree	Strongly agree	Strongly agree
Female	70	Primary school	Farmer	7	Unchecked	Unchecked	Checked		0 times, my phone number/sim card has not changed	Always	Strongly agree	Strongly agree	Agree	Strongly agree	Neither agree nor disagree	Strongly agree	Strongly disagree	Strongly agree	Strongly agree	Strongly agree	Strongly agree	Strongly disagree	Strongly disagree	Strongly agree	Strongly disagree	Agree	Strongly agree	Strongly agree	Strongly agree	Agree	Strongly agree	Strongly agree	Strongly disagree	Strongly agree	Agree
Female	32	Post-secondary certificate	Private Organization	4	Checked	Unchecked	Unchecked		0 times, my phone number/sim card has not changed	Sometimes	Strongly agree	Strongly agree	Strongly agree	Strongly agree	Disagree	Strongly agree	Disagree	Strongly agree	Strongly agree	Strongly agree	Strongly agree	Strongly agree	Strongly disagree	Agree	Agree	Agree	Strongly agree	Strongly agree	Strongly agree	Strongly agree	Strongly agree	Strongly agree	Strongly disagree	Strongly agree	Strongly agree
Female	33	Primary school	Not Employed	8	Checked	Unchecked	Unchecked		1 time	Sometimes	Strongly agree	Agree	Agree	Agree	Disagree	Strongly agree	Disagree	Agree	Strongly agree	Strongly agree	Agree	Agree	Disagree	Disagree	Disagree	Agree	Strongly agree	Strongly agree	Strongly agree	Strongly agree	Strongly agree	Agree	Disagree	Strongly agree	Strongly agree
Male	35	Primary school	Self-employed	9	Checked	Unchecked	Unchecked		0 times, my phone number/sim card has not changed	Sometimes	Strongly agree	Strongly agree	Strongly agree	Strongly agree	Strongly disagree	Strongly agree	Strongly disagree	Strongly agree	Strongly agree	Strongly agree	Strongly agree	Strongly agree	Strongly disagree	Disagree	Strongly disagree	Strongly agree	Strongly agree	Strongly agree	Strongly agree	Strongly agree	Strongly agree	Strongly agree	Strongly disagree	Strongly agree	Strongly agree
Female	21	Primary school	Casual Laborer	8	Unchecked	Checked	Unchecked		0 times, my phone number/sim card has not changed	Sometimes	Strongly agree	Strongly agree	Strongly agree	Strongly disagree	Strongly agree	Strongly agree	Strongly agree	Strongly agree	Strongly agree	Strongly agree	Strongly agree	Strongly agree	Agree	Agree	Strongly disagree	Strongly agree	Strongly agree	Strongly agree	Strongly agree	Strongly agree	Strongly agree	Strongly agree	Strongly disagree	Strongly agree	Strongly agree
Female	26	Primary school	Private Organization	3	Checked	Unchecked	Unchecked		1 time	Sometimes	Strongly agree	Agree	Strongly agree	Strongly agree	Agree	Strongly agree	Disagree	Agree	Agree	Strongly agree	Agree	Agree	Disagree	Disagree	Disagree	Disagree	Strongly agree	Agree	Agree	Strongly agree	Strongly agree	Agree	Disagree	Agree	Strongly agree
Female	29	Post-secondary certificate	Not Employed	6	Unchecked	Unchecked	Checked		0 times, my phone number/sim card has not changed	Sometimes	Strongly agree	Strongly agree	Strongly agree	Strongly agree	Strongly disagree	Strongly agree	Strongly disagree	Strongly disagree	Strongly disagree	Strongly agree	Strongly agree	Agree	Strongly disagree	Strongly disagree	Agree	Strongly agree	Strongly agree	Strongly agree	Strongly agree	Strongly agree	Strongly agree	Strongly agree	Strongly disagree	Strongly agree	Strongly agree
Female	22	Bachelors degree (University) or higher	Student	5	Checked	Unchecked	Unchecked		0 times, my phone number/sim card has not changed	Sometimes	Strongly agree	Strongly agree	Strongly agree	Strongly agree	Strongly disagree	Strongly agree	Strongly disagree	Strongly agree	Strongly agree	Strongly agree	Strongly agree	Strongly agree	Strongly disagree	Strongly disagree	Disagree	Agree	Strongly agree	Strongly agree	Agree	Strongly disagree	Strongly agree	Strongly agree	Disagree	Strongly agree	Strongly agree
Female	30	Primary school	Not Employed	2	Checked	Unchecked	Unchecked		0 times, my phone number/sim card has not changed	Never	Strongly agree	Strongly agree	Strongly agree	Strongly agree	Strongly disagree	Agree	Disagree	Disagree	Disagree	Strongly agree	Strongly agree	Strongly agree	Strongly disagree	Agree	Strongly agree	Strongly agree	Strongly agree	Strongly agree	Strongly agree	Strongly agree	Strongly agree	Strongly agree	Disagree	Agree	Strongly agree
Male	53	Post-secondary certificate	Self-employed	16	Unchecked	Unchecked	Checked		0 times, my phone number/sim card has not changed	Always	Strongly agree	Strongly agree	Strongly agree	Strongly agree	Agree	Strongly agree	Strongly disagree	Disagree	Disagree	Strongly agree	Strongly agree	Agree	Strongly disagree	Agree	Strongly agree	Agree	Strongly agree	Agree	Strongly agree	Strongly agree	Strongly agree	Strongly agree	Strongly disagree	Strongly agree	Strongly agree
Male	27	Primary school	Farmer	4	Checked	Unchecked	Unchecked		0 times, my phone number/sim card has not changed	Sometimes	Strongly agree	Strongly agree	Strongly agree	Strongly disagree	Agree	Strongly agree	Strongly disagree	Strongly disagree	Strongly disagree	Strongly agree	Strongly agree	Strongly agree	Strongly disagree	Strongly agree	Agree	Strongly agree	Strongly agree	Strongly agree	Strongly agree	Strongly agree	Strongly agree	Strongly agree	Disagree	Strongly agree	Strongly agree
Male	70	Primary school	Farmer	9	Checked	Unchecked	Unchecked		0 times, my phone number/sim card has not changed	Sometimes	Strongly agree	Strongly agree	Strongly agree	Strongly disagree	Strongly disagree	Strongly agree	Strongly disagree	Strongly agree	Strongly agree	Strongly agree	Strongly agree	Strongly agree	Strongly disagree	Disagree	Strongly disagree	Strongly agree	Strongly agree	Strongly agree	Strongly agree	Strongly disagree	Strongly agree	Strongly agree	Strongly disagree	Strongly disagree	Strongly agree
Male	39	Primary school	Self-employed	3	Checked	Unchecked	Unchecked		1 time	Always	Agree	Strongly disagree	Strongly agree	Agree	Disagree	Agree	Agree	Agree	Agree	Agree	Agree	Agree	Disagree	Disagree	Agree	Agree	Agree	Strongly agree	Agree	Agree	Agree	Agree	Agree	Agree	Agree
Female	31	Primary school	Farmer	16	Checked	Unchecked	Unchecked		0 times, my phone number/sim card has not changed	Sometimes	Strongly agree	Strongly agree	Strongly agree	Strongly agree	Strongly disagree	Strongly agree	Strongly disagree	Strongly agree	Strongly agree	Strongly agree	Strongly agree	Strongly agree	Strongly disagree	Strongly disagree	Agree	Strongly agree	Strongly agree	Strongly agree	Strongly agree	Agree	Strongly agree	Strongly agree	Strongly disagree	Strongly agree	Strongly agree
Female	44	Primary school	Casual Laborer	7	Checked	Unchecked	Unchecked		0 times, my phone number/sim card has not changed	Sometimes	Agree	Agree	Strongly agree	Strongly disagree	Disagree	Strongly disagree	Agree	Agree	Agree	Strongly agree	Agree	Strongly agree	Strongly disagree	Strongly disagree	Strongly disagree	Strongly agree	Agree	Strongly agree	Strongly agree	Strongly disagree	Strongly agree	Strongly agree	Disagree	Strongly agree	Strongly agree
Female	32	Did not attend any school	Casual Laborer	10	Checked	Unchecked	Unchecked		0 times, my phone number/sim card has not changed	Sometimes	Strongly agree	Strongly agree	Strongly agree	Disagree	Disagree	Strongly agree	Disagree	Strongly agree	Strongly agree	Strongly agree	Strongly agree	Strongly agree	Strongly disagree	Agree	Agree	Strongly agree	Strongly agree	Strongly agree	Strongly agree	Strongly agree	Strongly agree	Strongly agree	Strongly disagree	Strongly agree	Strongly agree
Male	22	Primary school	Private Organization	2	Checked	Unchecked	Unchecked		0 times, my phone number/sim card has not changed	Sometimes	Strongly agree	Agree	Agree	Agree	Agree	Agree	Disagree	Agree	Disagree	Strongly agree	Strongly agree	Agree	Disagree	Agree	Disagree	Strongly agree	Agree	Strongly agree	Agree	Agree	Agree	Agree	Agree	Strongly agree	Agree
Female	30	Primary school	Student	6	Checked	Unchecked	Unchecked		2 times	Always	Strongly agree	Strongly agree	Strongly agree	Strongly agree	Strongly disagree	Agree	Strongly disagree	Strongly agree	Strongly agree	Strongly agree	Strongly agree	Strongly agree	Strongly disagree	Agree	Strongly disagree	Disagree	Strongly agree	Strongly agree	Strongly agree	Neither agree nor disagree	Strongly agree	Strongly agree	Agree	Strongly agree	Strongly agree
Male	50	Primary school	Civil servent	9	Unchecked	Unchecked	Checked		0 times, my phone number/sim card has not changed	Sometimes	Strongly agree	Strongly agree	Strongly agree	Strongly agree	Disagree	Strongly agree	Disagree	Agree	Agree	Strongly agree	Strongly agree	Agree	Disagree	Agree	Agree	Agree	Strongly agree	Strongly agree	Agree	Disagree	Strongly agree	Agree	Strongly disagree	Strongly agree	Strongly agree
Male	43	Primary school	Self-employed	6	Checked	Unchecked	Unchecked		1 time	Always	Strongly agree	Strongly agree	Agree	Agree	Agree	Agree	Disagree	Strongly agree	Strongly agree	Strongly agree	Strongly agree	Strongly agree	Disagree	Agree	Disagree	Strongly agree	Strongly agree	Strongly agree	Strongly agree	Strongly agree	Strongly agree	Strongly agree	Disagree	Strongly agree	Strongly agree
Male	45	Primary school	Self-employed	6	Checked	Unchecked	Unchecked		1 time	Sometimes	Agree	Agree	Strongly agree	Agree	Agree	Strongly agree	Disagree	Agree	Agree	Strongly agree	Strongly agree	Strongly agree	Disagree	Agree	Disagree	Strongly agree	Strongly agree	Strongly agree	Agree	Agree	Agree	Strongly agree	Disagree	Agree	Agree
Female	25	Primary school	Not Employed	7	Checked	Unchecked	Unchecked		0 times, my phone number/sim card has not changed	Sometimes	Agree	Agree	Strongly agree	Strongly agree	Strongly disagree	Strongly agree	Strongly disagree	Strongly agree	Strongly agree	Strongly agree	Strongly agree	Strongly agree	Strongly disagree	Strongly disagree	Agree	Strongly agree	Strongly agree	Strongly agree	Strongly agree	Strongly disagree	Strongly agree	Strongly agree	Strongly disagree	Strongly agree	Strongly agree
