# Supplementary material for: Implementation, feasibility, and acceptability of 99DOTS-based supervision of treatment for drug-susceptible TB in Uganda
Source: PLOS Digit Health. 2023 Jun 30;2(6):e0000138. doi: 10.1371/journal.pdig.0000138 (PMC10313004; doi:10.1371/journal.pdig.0000138)
Supplement: S2 Data — (XLSX) [file pdig.0000138.s008.xlsx]

## Sheet: Sheet1
Gender	Age (years)	How many patients receiving TB treatment do you see each day, on average?	How many patients do you see each day using 99DOTS, on average?	What is your role in TB care?	Is the phone you own or have access to a smart phone?	How often do you receive data/information from your DAT?	How do you assess adherence to TB meds (check all that apply)?	I ask them if they take their pills when I see them	I count the pills left when they come for a refill	I tell them to come to the clinic so I can watch them take their pills	I talk to their family	I talk to them on the phone	I use the mobile app or site	Home visits	Clinical improvement	What were the reasons you were not able to use 99DOTS?	There was no electricity/power	Poor network connection	The app was not working	1. I understand the 99DOTS system and how it works	2. I received adequate training to use 99DOTS	3. I remember to check adherence data in 99DOTS when patients come for refills	4. Reminders from 99DOTS help me remember to check on patients not taking meds	5. The task list in the 99DOTS app helps me manage what I need to do	6. It is easy for me to explain how to use 99DOTS to my patients	7. It is easy for me to enroll a patient on 99DOTS	8. It is easy for me to identify who is not taking meds using 99DOTS	9. Using 99DOTS to monitor patient adherence is part of my job	10. My coworkers think we should use 99DOTS to monitor patients	11. My coworkers like using 99DOTS to monitor patients	12. My patients like using 99DOTS	13. Learning to use 99DOTS is easy for me	14. It is easy for me to access a phone or computer when I need to use 99DOTS	15. It is easy for me to contact patients who have not taken their TB meds	16. Using 99DOTS helps to reduce my workload	17. I am confident that I can use 99DOTS to monitor adherence to TB treatment	18. Using 99DOTS improves the care I provide to my patients	19. 99DOTS adherence data helps me provide better support/counseling	20. The images inside the 99DOTS envelope help me educate patients about TB	21. I believe 99DOTS keeps patient information secure	22. I believe 99DOTS accurately reflects if my patients took their TB meds	23. I trust 99DOTS-based TB treatment supervision is safe for my patients	24. I would recommend using 99DOTS to my patients
Male	59	14	5	Clinical Officer	Yes	Daily		Checked	Unchecked	Unchecked	Unchecked	Unchecked	Checked	Unchecked	Checked		Checked	Checked	Checked	Strongly agree	Strongly agree	Agree	Strongly agree	Strongly agree	Strongly agree	Strongly agree	Strongly agree	Strongly agree	Strongly agree	Strongly agree	Strongly agree	Strongly agree	Strongly agree	Agree	Strongly agree	Strongly agree	Strongly agree	Strongly agree	Strongly agree	Strongly agree	Strongly agree	Strongly agree	Strongly agree
Male	31	5	2	Nurse	Yes	Daily		Unchecked	Checked	Unchecked	Unchecked	Unchecked	Checked	Unchecked	Unchecked		Unchecked	Unchecked	Checked	Strongly agree	Strongly agree	Agree	Strongly agree	Strongly agree	Strongly agree	Strongly agree	Strongly agree	Agree	Strongly agree	Strongly agree	Strongly agree	Strongly agree	Strongly agree	Strongly agree	Strongly agree	Strongly agree	Strongly agree	Strongly agree	Strongly agree	Strongly agree	Disagree	Strongly agree	Strongly agree
Female	30	15	4	Nurse	Yes	Daily		Unchecked	Checked	Unchecked	Checked	Checked	Checked	Checked	Unchecked		Unchecked	Unchecked	Unchecked	Strongly agree	Strongly agree	Strongly agree	Agree	Strongly agree	Strongly agree	Strongly agree	Agree	Strongly agree	Strongly agree	Strongly agree	Strongly agree	Strongly agree	Strongly agree	Strongly agree	Agree	Strongly agree	Strongly agree	Strongly agree	Strongly agree	Strongly agree	Strongly agree	Strongly agree	Strongly agree
Female	50	30	12	Nurse	Yes	Daily		Checked	Checked	Unchecked	Checked	Checked	Checked	Unchecked	Unchecked		Unchecked	Checked	Checked	Strongly agree	Strongly agree	Strongly agree	Strongly agree	Agree	Strongly agree	Strongly agree	Strongly agree	Strongly agree	Agree	Agree	Agree	Strongly agree	Strongly agree	Strongly agree	Agree	Strongly agree	Strongly agree	Strongly agree	Strongly agree	Strongly agree	Strongly agree	Agree	Strongly agree
Male	36	20	8	Nurse	Yes	Daily		Checked	Unchecked	Unchecked	Unchecked	Checked	Checked	Checked	Unchecked		Unchecked	Checked	Checked	Strongly agree	Strongly agree	Strongly agree	Strongly agree	Strongly agree	Strongly agree	Strongly agree	Strongly agree	Strongly agree	Agree	Agree	Agree	Strongly agree	Strongly agree	Agree	Agree	Strongly agree	Agree	Strongly agree	Agree	Strongly agree	Agree	Agree	Strongly agree
Male	34	15	7	Nurse	Yes	Daily		Checked	Checked	Unchecked	Unchecked	Checked	Checked	Unchecked	Unchecked		Unchecked	Unchecked	Unchecked	Strongly agree	Agree	Strongly agree	Strongly agree	Strongly agree	Strongly agree	Strongly agree	Strongly agree	Strongly agree	Agree	Agree	Agree	Strongly agree	Agree	Agree	Agree	Strongly agree	Strongly agree	Strongly agree	Agree	Strongly agree	Agree	Strongly agree	Strongly agree
Male	28	10	2	Community Health Worker	Yes	Daily		Unchecked	Checked	Unchecked	Unchecked	Checked	Checked	Unchecked	Unchecked		Checked	Checked	Unchecked	Strongly agree	Strongly agree	Strongly agree	Strongly agree	Strongly agree	Strongly agree	Strongly agree	Strongly agree	Strongly agree	Disagree	Disagree	Strongly agree	Strongly agree	Strongly agree	Agree	Strongly agree	Strongly agree	Strongly agree	Strongly agree	Strongly agree	Strongly agree	Strongly agree	Strongly agree	Strongly agree
Female	40	25	10	Nurse	Yes	Daily		Checked	Checked	Unchecked	Checked	Checked	Checked	Unchecked	Unchecked		Unchecked	Checked	Unchecked	Strongly agree	Agree	Agree	Agree	Strongly agree	Strongly agree	Strongly agree	Strongly agree	Strongly agree	Strongly agree	Strongly agree	Strongly agree	Strongly agree	Strongly agree	Strongly agree	Strongly agree	Strongly agree	Strongly agree	Strongly agree	Strongly agree	Strongly agree	Strongly agree	Strongly agree	Strongly agree
Female	27	35	15	Nurse	Yes	Daily		Checked	Checked	Unchecked	Unchecked	Checked	Checked	Unchecked	Unchecked		Checked	Checked	Checked	Agree	Strongly agree	Strongly agree	Strongly agree	Strongly agree	Strongly agree	Strongly agree	Strongly agree	Strongly agree	Strongly agree	Agree	Agree	Strongly agree	Strongly agree	Agree	Strongly agree	Strongly agree	Strongly agree	Strongly agree	Strongly agree	Agree	Strongly agree	Strongly agree	Strongly agree
Male	25	4	2	Nurse	Yes	Daily		Unchecked	Checked	Unchecked	Unchecked	Checked	Checked	Unchecked	Unchecked		Unchecked	Checked	Checked	Strongly agree	Strongly agree	Strongly agree	Strongly agree	Strongly agree	Strongly agree	Strongly agree	Strongly agree	Strongly agree	Agree	Agree	Strongly agree	Agree	Strongly agree	Strongly agree	Strongly agree	Strongly agree	Agree	Strongly agree	Strongly agree	Strongly agree	Strongly agree	Strongly agree	Strongly agree
Female	48	5	2	Nurse	Yes	Daily		Unchecked	Checked	Unchecked	Checked	Checked	Checked	Unchecked	Unchecked		Unchecked	Checked	Unchecked	Strongly agree	Agree	Strongly agree	Strongly agree	Strongly agree	Strongly agree	Strongly agree	Strongly agree	Strongly agree	Agree	Agree	Strongly agree	Strongly agree	Strongly agree	Strongly agree	Strongly agree	Strongly agree	Strongly agree	Strongly agree	Strongly agree	Strongly agree	Strongly agree	Strongly agree	Strongly agree
Female	38	5	4	Nurse	Yes	Daily		Checked	Checked	Unchecked	Checked	Unchecked	Checked	Unchecked	Unchecked		Unchecked	Checked	Checked	Strongly agree	Strongly agree	Strongly agree	Strongly agree	Strongly agree	Strongly agree	Strongly agree	Strongly agree	Strongly agree	Agree	Agree	Strongly agree	Strongly agree	Strongly agree	Strongly agree	Strongly agree	Strongly agree	Strongly agree	Strongly agree	Strongly agree	Strongly agree	Strongly agree	Strongly agree	Strongly agree
Male	27	5	3	Counselor	Yes	Daily		Checked	Checked	Unchecked	Unchecked	Checked	Checked	Unchecked	Unchecked		Unchecked	Checked	Checked	Strongly agree	Agree	Agree	Strongly agree	Agree	Strongly agree	Strongly agree	Strongly agree	Strongly agree	Strongly agree	Strongly agree	Strongly agree	Strongly agree	Strongly agree	Strongly agree	Strongly agree	Strongly agree	Strongly agree	Strongly agree	Strongly agree	Strongly agree	Strongly agree	Agree	Strongly agree
Male	34	4	2	Clinical Officer	Yes	Daily		Checked	Checked	Unchecked	Checked	Unchecked	Checked	Unchecked	Unchecked		Unchecked	Checked	Checked	Strongly agree	Strongly agree	Strongly agree	Strongly agree	Strongly agree	Strongly agree	Strongly agree	Strongly agree	Strongly agree	Agree	Agree	Agree	Strongly agree	Strongly agree	Strongly agree	Strongly agree	Strongly agree	Strongly agree	Strongly agree	Strongly agree	Strongly agree	Agree	Strongly agree	Strongly agree
Female	27	25	10	Nurse	Yes	3 to 5 times a week		Checked	Checked	Unchecked	Checked	Checked	Checked	Unchecked	Unchecked		Unchecked	Unchecked	Checked	Strongly agree	Strongly agree	Agree	Strongly agree	Strongly agree	Strongly agree	Strongly agree	Strongly agree	Strongly agree	Agree	Agree	Agree	Strongly agree	Strongly agree	Strongly agree	Strongly agree	Strongly agree	Agree	Strongly agree	Strongly agree	Strongly agree	Strongly agree	Strongly agree	Strongly agree
Female	34	3	2	Data Officer	Yes	Daily		Checked	Checked	Unchecked	Checked	Checked	Checked	Unchecked	Unchecked		Checked	Checked	Checked	Strongly agree	Strongly agree	Strongly agree	Strongly agree	Strongly agree	Strongly agree	Strongly agree	Strongly agree	Strongly agree	Strongly agree	Agree	Agree	Strongly agree	Strongly agree	Strongly agree	Strongly agree	Strongly agree	Strongly agree	Strongly agree	Strongly agree	Strongly agree	Strongly agree	Strongly agree	Strongly agree
Female	24	8	4	Nurse	Yes	Daily		Checked	Checked	Unchecked	Checked	Checked	Checked	Unchecked	Unchecked		Unchecked	Unchecked	Checked	Strongly agree	Strongly agree	Strongly agree	Strongly agree	Strongly agree	Strongly agree	Strongly agree	Strongly agree	Strongly agree	Agree	Disagree	Agree	Strongly agree	Strongly agree	Agree	Strongly agree	Strongly agree	Strongly agree	Strongly agree	Strongly agree	Strongly agree	Strongly agree	Strongly agree	Strongly agree
Male	30	5	2	Nurse	Yes	Daily		Checked	Checked	Unchecked	Unchecked	Checked	Checked	Unchecked	Unchecked		Unchecked	Unchecked	Checked	Strongly agree	Strongly agree	Strongly agree	Strongly agree	Strongly agree	Strongly agree	Strongly agree	Strongly agree	Strongly agree	Agree	Strongly agree	Strongly agree	Strongly agree	Agree	Agree	Strongly agree	Strongly agree	Strongly agree	Strongly agree	Strongly agree	Strongly agree	Strongly agree	Strongly agree	Strongly agree
Female	37	7	4	Nurse	Yes	Daily		Unchecked	Checked	Unchecked	Checked	Checked	Checked	Unchecked	Unchecked		Unchecked	Unchecked	Checked	Strongly agree	Strongly agree	Strongly agree	Strongly agree	Strongly agree	Strongly agree	Strongly agree	Strongly agree	Strongly agree	Strongly agree	Strongly agree	Strongly agree	Strongly agree	Strongly agree	Agree	Strongly agree	Strongly agree	Strongly agree	Strongly agree	Strongly agree	Strongly agree	Agree	Strongly agree	Strongly agree
Female	45	20	10	Nurse	Yes	Daily		Unchecked	Checked	Unchecked	Unchecked	Checked	Checked	Unchecked	Unchecked		Unchecked	Checked	Checked	Agree	Disagree	Agree	Agree	Agree	Agree	Agree	Agree	Agree	Agree	Agree	Neither agree nor disagree	Agree	Agree	Agree	Agree	Agree	Strongly agree	Agree	Strongly agree	Strongly agree	Strongly agree	Agree	Strongly agree
Male	32	25	15	Clinical Officer	Yes	Daily		Checked	Checked	Unchecked	Unchecked	Unchecked	Checked	Unchecked	Unchecked		Unchecked	Checked	Checked	Strongly agree	Strongly agree	Agree	Strongly agree	Strongly agree	Strongly agree	Strongly agree	Strongly agree	Strongly agree	Agree	Agree	Agree	Agree	Strongly agree	Strongly agree	Strongly agree	Strongly agree	Strongly agree	Strongly agree	Strongly agree	Agree	Agree	Strongly agree	Strongly agree
Female	47	10	5	Clinical Officer	Yes	Daily		Checked	Checked	Unchecked	Checked	Checked	Checked	Checked	Unchecked		Unchecked	Checked	Checked	Strongly agree	Strongly agree	Agree	Neither agree nor disagree	Neither agree nor disagree	Strongly agree	Agree	Strongly agree	Agree	Agree	Agree	Agree	Strongly agree	Strongly agree	Agree	Strongly disagree	Strongly agree	Agree	Agree	Agree	Agree	Strongly disagree	Agree	Strongly agree
