# Supplementary material for: Implementation, feasibility, and acceptability of 99DOTS-based supervision of treatment for drug-susceptible TB in Uganda
Source: PLOS Digit Health. 2023 Jun 30;2(6):e0000138. doi: 10.1371/journal.pdig.0000138 (PMC10313004; doi:10.1371/journal.pdig.0000138)
Supplement: S3 Data — (XLSX) [file pdig.0000138.s009.xlsx]

## Sheet: Sheet1
Age (years)	HIV status	Sex	Days of treatment (up to 168)	Overall adherence proportion (calls)	Overall adherence proportion (calls+manual)	Month 1 adherence proportion (calls)	Month 1 adherence proportion (calls+manual)	Month 2 adherence proportion (calls)	Month 2 adherence proportion (calls+manual)	Month 3 adherence proportion (calls)	Month 3 adherence proportion (calls+manual)	Month 4 adherence proportion (calls)	Month 4 adherence proportion (calls+manual)	Month 5 adherence proportion (calls)	Month 5 adherence proportion (calls+manual)	Month 6 adherence proportion (calls)	Month 6 adherence proportion (calls+manual)	SMS reminders sent	SMS reminders sent on days expected	Missed 4 consecutive calls	Number of phone visits	Number of home visits	Number of facility visits
59	CT2 (Negative)	Male	168	90.4762	96.4286	100	100	96.4286	100	96.4286	100	92.8571	92.8571	78.5714	92.8571	78.5714	92.8571	154	136	No	0	0	0
58	CT1 (Positive)	Male	168	80.3571	89.881	82.1429	100	85.7143	85.7143	78.5714	78.5714	82.1429	82.1429	82.1429	96.4286	71.4286	96.4286	154	136	Yes	0	0	0
52	CT1 (Positive)	Female	168	69.0476	90.4762	85.7143	96.4286	82.1429	92.8571	60.7143	92.8571	57.1429	64.2857	53.5714	96.4286	75	100	153	126	Yes	0	0	0
40	CT1 (Positive)	Female	160	3.75	3.75	21.4286	21.4286	0	0	0	0	0	0	0	0	0	0	63	61	Yes	0	0	0
77	CT2 (Negative)	Male	168	13.6905	13.6905	78.5714	78.5714	3.57143	3.57143	0	0	0	0	0	0	0	0	103	102	Yes	1	0	0
50	CT2 (Negative)	Male	137	47.4453	70.073	92.8571	96.4286	35.7143	35.7143	71.4286	78.5714	32.1429	57.1429	0	84			110	92	Yes	3	0	0
35	CT2 (Negative)	Male	168	56.5476	62.5	96.4286	96.4286	67.8571	67.8571	14.2857	14.2857	0	0	82.1429	96.4286	78.5714	100	291	184	Yes	1	3	0
24	CT2 (Negative)	Female	158	72.1519	100	96.4286	100	75	100	75	100	42.8571	100	60.7143	100	88.8889	100	142	64	Yes	0	1	0
22	CT2 (Negative)	Female	168	77.9762	100	67.8571	100	85.7143	100	64.2857	100	89.2857	100	85.7143	100	75	100	139	131	Yes	0	0	0
53	CT1 (Positive)	Male	102	73.5294	76.4706	92.8571	92.8571	78.5714	89.2857	67.8571	67.8571	44.4444	44.4444					89	83	Yes	0	0	0
31	CT2 (Negative)	Male	168	75	99.4048	82.1429	96.4286	100	100	92.8571	100	92.8571	100	64.2857	100	17.8571	100	148	128	Yes	2	0	0
20	CT2 (Negative)	Male	168	74.2515	86.8263	77.7778	77.7778	75	78.5714	67.8571	89.2857	89.2857	100	71.4286	100	64.2857	75	163	127	Yes	0	0	0
29	CT2 (Negative)	Male	168	62.5	88.0952	67.8571	89.2857	78.5714	85.7143	92.8571	92.8571	42.8571	78.5714	35.7143	96.4286	57.1429	85.7143	163	135	Yes	0	0	0
45	CT1 (Positive)	Male	168	33.3333	86.9048	57.1429	89.2857	46.4286	46.4286	28.5714	92.8571	0	92.8571	14.2857	100	53.5714	100	160	147	Yes	1	0	0
46	CT2 (Negative)	Male	152	83.5526	100	96.4286	100	60.7143	100	64.2857	100	92.8571	100	96.4286	100	100	100	142	115	Yes	0	0	0
36	CT2 (Negative)	Female	168	7.36196	7.36196	43.4783	43.4783	7.14286	7.14286	0	0	0	0	0	0	0	0	180	128	Yes	1	2	0
39	CT1 (Positive)	Male	168	66.6667	99.4048	78.5714	96.4286	71.4286	100	46.4286	100	60.7143	100	60.7143	100	82.1429	100	280	132	Yes	1	0	0
50	CT1 (Positive)	Male	137	24.8175	96.3504	96.4286	100	25	100	0	100	0	96.4286	0	84			113	101	Yes	0	1	0
38	CT2 (Negative)	Male	168	71.4286	100	67.8571	100	53.5714	100	67.8571	100	78.5714	100	82.1429	100	78.5714	100	143	131	Yes	2	0	0
75	CT2 (Negative)	Male	168	60.119	100	71.4286	100	85.7143	100	60.7143	100	64.2857	100	25	100	53.5714	100	144	122	Yes	2	0	1
42	CT2 (Negative)	Female	168	77.1429	98.5714			96.4286	96.4286	82.1429	100	82.1429	96.4286	67.8571	100	57.1429	100	125	105	Yes	0	0	0
30	CT1 (Positive)	Female	6	33.3333	66.6667	33.3333	66.6667											8	4	No	0	0	0
27	CT2 (Negative)	Male	168	56.5476	99.4048	89.2857	100	85.7143	96.4286	60.7143	100	17.8571	100	53.5714	100	32.1429	100	146	130	Yes	0	0	0
30	CT1 (Positive)	Male	168	80.3571	100	100	100	100	100	96.4286	100	78.5714	100	75	100	32.1429	100	139	103	Yes	1	0	0
61	CT2 (Negative)	Female	168	52.9762	100	64.2857	100	71.4286	100	25	100	35.7143	100	46.4286	100	75	100	136	131	Yes	4	1	0
49	CT2 (Negative)	Male	168	19.6429	69.6429	21.4286	60.7143	14.2857	14.2857	3.57143	42.8571	21.4286	100	28.5714	100	28.5714	100	135	134	Yes	4	1	0
33	CT1 (Positive)	Male	168	67.8788	87.2727	88	88	60.7143	67.8571	60.7143	89.2857	67.8571	96.4286	75	96.4286	57.1429	85.7143	149	130	Yes	0	0	0
49	CT1 (Positive)	Female	168	71.4286	99.4048	32.1429	96.4286	71.4286	100	89.2857	100	85.7143	100	75	100	75	100	132	131	Yes	1	0	0
40	CT1 (Positive)	Male	168	86.2275	99.4012	48.1481	96.2963	89.2857	100	85.7143	100	92.8571	100	100	100	100	100	148	145	Yes	0	0	0
23	CT1 (Positive)	Female	165	80.6061	96.9697	78.5714	92.8571	71.4286	100	78.5714	100	71.4286	96.4286	92.8571	96.4286	92	96	146	126	Yes	0	0	0
22	CT1 (Positive)	Male	168	0	99.4048	0	96.4286	0	100	0	100	0	100	0	100	0	100	140	133	Yes	1	0	0
19	CT1 (Positive)	Female	138	44.9275	99.2754	53.5714	96.4286	25	100	71.4286	100	71.4286	100	0	100			139	103	Yes	2	1	0
40	CT2 (Negative)	Male	168	79.7619	100	100	100	92.8571	100	85.7143	100	71.4286	100	64.2857	100	64.2857	100	139	133	Yes	1	1	0
40	CT2 (Negative)	Male	168	78.5714	100	28.5714	100	92.8571	100	96.4286	100	89.2857	100	92.8571	100	71.4286	100	134	133	Yes	1	1	0
38	CT1 (Positive)	Male	168	88.0952	98.2143	96.4286	100	85.7143	100	89.2857	96.4286	85.7143	96.4286	92.8571	96.4286	78.5714	100	162	154	No	0	0	0
50	CT1 (Positive)	Male	168	55.9524	98.8095	60.7143	92.8571	39.2857	100	39.2857	100	89.2857	100	46.4286	100	60.7143	100	174	132	Yes	0	0	0
26	CT2 (Negative)	Female	165	69.5122	92.0732	88.8889	100	64.2857	89.2857	57.1429	92.8571	92.8571	96.4286	71.4286	92.8571	40	80	139	128	Yes	0	0	0
50	CT2 (Negative)	Female	168	95.8333	100	100	100	96.4286	100	96.4286	100	92.8571	100	100	100	89.2857	100	140	132	No	0	0	0
45	CT2 (Negative)	Male	168	74.8503	99.4012	81.4815	96.2963	85.7143	100	85.7143	100	67.8571	100	57.1429	100	71.4286	100	158	132	Yes	0	0	0
32	CT2 (Negative)	Female	141	91.4894	100	96.4286	100	96.4286	100	96.4286	100	85.7143	100	82.1429	100	100	100	151	104	No	0	0	0
29	CT1 (Positive)	Female	168	22.0238	98.8095	53.5714	96.4286	14.2857	100	0	100	3.57143	100	35.7143	100	25	96.4286	152	149	Yes	1	0	0
19	CT2 (Negative)	Female	168	95.2381	100	100	100	92.8571	100	96.4286	100	96.4286	100	92.8571	100	92.8571	100	134	131	No	0	0	0
24	CT1 (Positive)	Male	168	50.5952	95.2381	46.4286	82.1429	53.5714	96.4286	67.8571	100	50	92.8571	46.4286	100	39.2857	100	172	169	Yes	3	2	0
27	CT2 (Negative)	Male	168	57.1429	94.6429	96.4286	100	53.5714	96.4286	57.1429	92.8571	46.4286	92.8571	28.5714	92.8571	60.7143	92.8571	159	142	Yes	1	0	0
42	CT2 (Negative)	Male	168	22.0238	100	32.1429	100	10.7143	100	0	100	7.14286	100	50	100	32.1429	100	164	160	Yes	0	0	0
18	CT2 (Negative)	Female	142	87.3239	100	92.8571	100	82.1429	100	96.4286	100	89.2857	100	75	100	100	100	146	105	Yes	0	0	0
43	CT2 (Negative)	Male	168	95.2381	97.0238	100	100	89.2857	89.2857	85.7143	96.4286	96.4286	96.4286	100	100	100	100	153	9	No	0	0	0
33	CT2 (Negative)	Male	168	56.5476	95.8333	57.1429	78.5714	10.7143	100	64.2857	96.4286	71.4286	100	67.8571	100	67.8571	100	171	96	Yes	1	0	0
24	CT2 (Negative)	Female	168	73.3333	100	96	100	89.2857	100	60.7143	100	7.14286	100	89.2857	100	100	100	131	128	Yes	2	0	0
44	CT2 (Negative)	Male	168	1.19048	9.52381	7.14286	57.1429	0	0	0	0	0	0	0	0	0	0	150	133	Yes	1	0	0
70	CT2 (Negative)	Male	13	53.8462	92.3077	53.8462	92.3077											18	10	Yes	1	0	0
52	CT2 (Negative)	Male	168	57.1429	99.4048	75	96.4286	21.4286	100	71.4286	100	50	100	67.8571	100	57.1429	100	153	131	Yes	0	0	0
65	CT1 (Positive)	Male	168	73.8095	99.4048	57.1429	96.4286	92.8571	100	82.1429	100	78.5714	100	75	100	57.1429	100	163	118	Yes	0	0	0
36	CT1 (Positive)	Male	168	48.8095	99.4048	42.8571	96.4286	57.1429	100	82.1429	100	82.1429	100	28.5714	100	0	100	142	133	Yes	3	0	0
49	CT2 (Negative)	Male	168	21.4286	85.7143	0	96.4286	0	100	50	92.8571	21.4286	28.5714	57.1429	96.4286	0	100	149	130	Yes	3	1	1
54	CT2 (Negative)	Male	168	45.2381	100	64.2857	100	53.5714	100	25	100	0	100	39.2857	100	89.2857	100	162	133	Yes	2	2	0
56	CT2 (Negative)	Male	168	36.3095	97.619	67.8571	89.2857	35.7143	100	14.2857	100	35.7143	100	64.2857	100	0	96.4286	182	132	Yes	2	0	0
57	CT2 (Negative)	Male	168	18.4524	99.4048	82.1429	96.4286	28.5714	100	0	100	0	100	0	100	0	100	47	45	Yes	2	0	0
36	CT1 (Positive)	Female	168	87.5776	88.8199	100	100	92.8571	92.8571	85.7143	92.8571	89.2857	89.2857	75	75	85.7143	85.7143	47	28	No	0	0	0
47	CT2 (Negative)	Male	168	56.0241	96.3855	65.3846	76.9231	57.1429	100	64.2857	100	46.4286	100	71.4286	100	32.1429	100	47	46	Yes	3	1	1
19	CT2 (Negative)	Male	168	89.2857	89.881	89.2857	89.2857	82.1429	82.1429	89.2857	89.2857	92.8571	92.8571	96.4286	96.4286	85.7143	89.2857	47	42	No	0	0	0
65	CT2 (Negative)	Male	168	18.3099	99.2958	0	50	60.7143	100	14.2857	100	17.8571	100	0	100	0	100	135	134	Yes	3	0	0
35	CT2 (Negative)	Male	168	37.5	98.2143	10.7143	96.4286	21.4286	100	92.8571	100	60.7143	100	39.2857	92.8571	0	100	165	149	Yes	3	0	0
52	CT2 (Negative)	Male	168	45.2381	99.4048	46.4286	96.4286	0	100	57.1429	100	89.2857	100	78.5714	100	0	100	160	149	Yes	2	0	1
54	CT2 (Negative)	Male	168	83.3333	98.2143	85.7143	100	50	100	85.7143	100	92.8571	100	92.8571	96.4286	92.8571	92.8571	193	150	Yes	0	0	0
41	CT2 (Negative)	Female	168	80.3571	98.8095	71.4286	96.4286	100	100	89.2857	100	78.5714	100	75	100	67.8571	96.4286	151	151	No	0	0	0
32	CT1 (Positive)	Male	168	60.7143	99.4048	46.4286	96.4286	64.2857	100	57.1429	100	67.8571	100	53.5714	100	75	100	153	152	Yes	1	1	0
45	CT2 (Negative)	Female	168	45.8333	99.4048	50	96.4286	46.4286	100	46.4286	100	14.2857	100	75	100	42.8571	100	152	123	Yes	1	0	0
31	CT2 (Negative)	Male	168	86.9048	95.2381	100	100	92.8571	100	100	100	57.1429	100	78.5714	78.5714	92.8571	92.8571	191	142	Yes	0	0	0
25	CT1 (Positive)	Female	168	51.7857	100	42.8571	100	7.14286	100	78.5714	100	71.4286	100	67.8571	100	42.8571	100	171	158	Yes	1	1	0
30	CT2 (Negative)	Female	168	97.619	98.8095	96.4286	100	96.4286	100	96.4286	96.4286	96.4286	96.4286	100	100	100	100	191	149	No	0	0	0
22	CT2 (Negative)	Male	168	94.6429	94.6429	92.8571	92.8571	96.4286	96.4286	96.4286	96.4286	92.8571	92.8571	96.4286	96.4286	92.8571	92.8571	155	149	No	0	0	0
42	CT1 (Positive)	Male	168	87.5	88.6905	75	75	96.4286	96.4286	78.5714	85.7143	92.8571	92.8571	92.8571	92.8571	89.2857	89.2857	178	168	Yes	1	0	0
27	CT2 (Negative)	Male	19	47.3684	47.3684	47.3684	47.3684											107	15	Yes	1	0	0
38	CT1 (Positive)	Male	167	39.521	96.4072	46.4286	85.7143	75	96.4286	50	100	39.2857	100	21.4286	100	3.7037	96.2963	150	148	Yes	0	0	0
35	CT1 (Positive)	Female	168	64.9351	100	78.5714	100	50	100	82.1429	100	75	100	35.7143	100	75	100	155	151	Yes	0	0	0
53	CT2 (Negative)	Male	168	75.5952	100	85.7143	100	57.1429	100	89.2857	100	78.5714	100	85.7143	100	57.1429	100	148	129	Yes	3	0	0
50	CT2 (Negative)	Female	51	0	96.0784	0	96.4286	0	95.6522									22	18	Yes	0	0	0
28	CT2 (Negative)	Female	36	50	94.4444	64.2857	100	0	75									35	27	Yes	1	0	0
36	CT2 (Negative)	Male	168	76.7857	98.8095	64.2857	96.4286	67.8571	100	67.8571	100	92.8571	100	92.8571	100	75	96.4286	151	150	Yes	1	0	0
28	CT1 (Positive)	Male	168	29.1667	100	89.2857	100	67.8571	100	17.8571	100	0	100	0	100	0	100	193	181	Yes	1	0	1
26	CT2 (Negative)	Male	146	0	0	0	0	0	0	0	0	0	0	0	0	0	0	15	15	Yes	0	0	0
33	CT2 (Negative)	Male	168	54.7619	97.619	46.4286	96.4286	7.14286	100	92.8571	96.4286	78.5714	96.4286	25	96.4286	78.5714	100	168	116	Yes	0	0	0
30	CT1 (Positive)	Female	168	42.8571	88.0952	32.1429	53.5714	32.1429	85.7143	35.7143	100	64.2857	89.2857	39.2857	100	53.5714	100	168	154	Yes	0	0	0
36	CT1 (Positive)	Female	168	89.2857	100	85.7143	100	85.7143	100	92.8571	100	85.7143	100	100	100	85.7143	100	173	158	No	0	0	0
27	CT1 (Positive)	Female	168	44.0476	100	92.8571	100	53.5714	100	82.1429	100	35.7143	100	0	100	0	100	154	153	Yes	1	1	0
28	CT2 (Negative)	Male	168	53.5714	99.4048	60.7143	96.4286	60.7143	100	78.5714	100	60.7143	100	17.8571	100	42.8571	100	172	162	Yes	0	0	0
33	CT1 (Positive)	Male	168	56.5476	96.4286	75	96.4286	3.57143	100	35.7143	100	75	82.1429	96.4286	100	53.5714	100	191	95	Yes	1	2	0
26	CT2 (Negative)	Female	149	10.0671	97.9866	25	96.4286	28.5714	96.4286	0	96.4286	0	100	0	100	0	100	167	130	Yes	0	0	0
34	CT1 (Positive)	Male	168	41.0714	92.2619	14.2857	60.7143	14.2857	92.8571	39.2857	100	57.1429	100	64.2857	100	57.1429	100	152	151	Yes	2	0	0
24	CT2 (Negative)	Male	142	47.8873	100	60.7143	100	42.8571	100	50	100	39.2857	100	50	100	0	100	164	123	Yes	1	1	0
26	CT2 (Negative)	Female	84	16.8675	30.1205	51.8519	92.5926	0	0	0	0							130	68	Yes	1	0	0
51	CT2 (Negative)	Female	168	70.2381	100	82.1429	100	78.5714	100	57.1429	100	71.4286	100	64.2857	100	67.8571	100	212	175	Yes	0	0	0
39	CT1 (Positive)	Female	168	78.5714	99.4048	3.57143	96.4286	92.8571	100	89.2857	100	89.2857	100	96.4286	100	100	100	133	126	Yes	0	1	0
27	CT1 (Positive)	Female	168	97.0238	98.2143	100	100	89.2857	96.4286	100	100	92.8571	92.8571	100	100	100	100	145	110	No	0	0	0
27	CT2 (Negative)	Male	168	91.0714	99.4048	85.7143	100	96.4286	100	92.8571	100	100	100	85.7143	96.4286	85.7143	100	189	151	No	0	0	0
24	CT2 (Negative)	Male	168	15.4762	99.4048	25	96.4286	60.7143	100	7.14286	100	0	100	0	100	0	100	160	158	Yes	2	2	0
34	CT1 (Positive)	Female	168	70.2381	100	85.7143	100	71.4286	100	64.2857	100	67.8571	100	75	100	57.1429	100	159	159	Yes	0	0	0
31	CT1 (Positive)	Male	168	76.7857	100	67.8571	100	67.8571	100	85.7143	100	92.8571	100	75	100	71.4286	100	165	152	No	0	0	0
39	CT1 (Positive)	Male	168	32.1429	94.6429	78.5714	100	71.4286	75	10.7143	92.8571	0	100	0	100	32.1429	100	200	148	Yes	1	0	0
42	CT2 (Negative)	Female	168	76.7857	100	75	100	96.4286	100	78.5714	100	46.4286	100	85.7143	100	78.5714	100	154	153	Yes	1	0	0
80	CT2 (Negative)	Male	71	78.8732	98.5915	78.5714	100	82.1429	96.4286	73.3333	100							231	56	No	0	0	0
30	CT2 (Negative)	Male	168	63.6905	99.4048	14.2857	96.4286	75	100	75	100	89.2857	100	60.7143	100	67.8571	100	158	130	Yes	0	0	0
26	CT2 (Negative)	Female	118	88.9831	98.3051	92.8571	92.8571	96.4286	100	85.7143	100	78.5714	100	100	100			300	103	No	0	0	0
25	CT2 (Negative)	Female	168	69.8795	99.3976	88.4615	100	60.7143	100	60.7143	100	75	100	64.2857	100	71.4286	96.4286	151	151	Yes	0	1	1
41	CT2 (Negative)	Female	59	25.8621	56.8965	55.5556	100	0	21.4286	0	0							44	44	Yes	0	0	0
36	CT2 (Negative)	Female	168	27.381	100	39.2857	100	46.4286	100	21.4286	100	17.8571	100	28.5714	100	10.7143	100	180	162	Yes	0	0	0
66	CT2 (Negative)	Male	168	88.0952	100	96.4286	100	78.5714	100	89.2857	100	85.7143	100	89.2857	100	89.2857	100	164	155	No	0	0	0
47	CT2 (Negative)	Male	168	78.5714	99.4048	82.1429	96.4286	96.4286	100	82.1429	100	50	100	82.1429	100	78.5714	100	169	54	No	0	0	0
37	CT1 (Positive)	Male	168	88.0952	100	85.7143	100	92.8571	100	85.7143	100	89.2857	100	96.4286	100	78.5714	100	169	58	No	0	0	0
45	CT1 (Positive)	Male	168	74.4048	99.4048	89.2857	96.4286	82.1429	100	96.4286	100	85.7143	100	60.7143	100	32.1429	100	169	100	Yes	1	0	1
20	CT2 (Negative)	Female	168	89.881	100	85.7143	100	96.4286	100	82.1429	100	96.4286	100	85.7143	100	92.8571	100	169	153	No	0	0	0
29	CT1 (Positive)	Male	168	32.7381	100	75	100	10.7143	100	53.5714	100	57.1429	100	0	100	0	100	169	123	Yes	1	0	0
21	CT2 (Negative)	Female	166	33.1325	99.3976	46.4286	100	67.8571	100	64.2857	100	17.8571	100	0	100	0	96.1538	99	97	Yes	3	0	0
24	CT2 (Negative)	Male	168	61.3095	99.4048	60.7143	100	71.4286	96.4286	85.7143	100	75	100	53.5714	100	21.4286	100	161	161	Yes	0	0	0
40	CT1 (Positive)	Female	7	71.4286	71.4286	71.4286	71.4286											6	6	No	0	0	0
30	CT2 (Negative)	Female	168	41.6667	83.3333	60.7143	60.7143	21.4286	39.2857	35.7143	100	25	100	46.4286	100	60.7143	100	185	185	Yes	2	1	0
35	CT1 (Positive)	Male	168	10.119	100	53.5714	100	3.57143	100	3.57143	100	0	100	0	100	0	100	94	94	Yes	0	0	0
42	CT2 (Negative)	Male	168	38.6905	85.7143	50	50	67.8571	67.8571	50	96.4286	0	100	0	100	64.2857	100	193	157	Yes	1	0	0
20	CT2 (Negative)	Female	166	46.3855	98.1928	67.8571	100	7.14286	100	46.4286	92.8571	50	96.4286	67.8571	100	38.4615	100	153	153	Yes	1	0	0
40	CT1 (Positive)	Female	168	61.3095	99.4048	53.5714	100	71.4286	100	75	100	64.2857	100	50	100	53.5714	96.4286	167	160	Yes	0	0	0
40	CT1 (Positive)	Male	84	53.5714	89.2857	82.1429	82.1429	78.5714	89.2857	0	96.4286							87	72	Yes	0	0	0
28	CT2 (Negative)	Male	167	67.6647	100	75	100	92.8571	100	71.4286	100	7.14286	100	92.8571	100	66.6667	100	163	108	Yes	1	0	0
45	CT2 (Negative)	Male	145	96.5517	98.6207	100	100	92.8571	96.4286	92.8571	100	96.4286	96.4286	100	100	100	100	163	132	No	0	0	0
19	CT2 (Negative)	Male	168	67.2619	100	82.1429	100	78.5714	100	92.8571	100	57.1429	100	35.7143	100	57.1429	100	171	143	Yes	1	1	0
36	CT2 (Negative)	Male	168	54.1936	98.7097	6.66667	93.3333	64.2857	100	60.7143	100	82.1429	100	53.5714	96.4286	35.7143	100	148	140	Yes	2	2	0
32	CT1 (Positive)	Male	64	45.3125	56.25	67.8571	92.8571	35.7143	35.7143	0	0							62	52	Yes	1	0	1
18	CT1 (Positive)	Male	168	41.0714	100	67.8571	100	85.7143	100	50	100	0	100	0	100	42.8571	100	189	104	Yes	1	0	0
32	CT2 (Negative)	Male	168	61.3095	100	78.5714	100	57.1429	100	60.7143	100	71.4286	100	53.5714	100	46.4286	100	161	91	Yes	1	1	0
30	CT1 (Positive)	Male	168	89.881	100	100	100	89.2857	100	89.2857	100	75	100	96.4286	100	89.2857	100	160	148	No	0	0	0
22	CT2 (Negative)	Male	168	87.5	100	100	100	89.2857	100	96.4286	100	85.7143	100	92.8571	100	60.7143	100	186	181	No	0	0	0
37	CT1 (Positive)	Male	168	92.8571	94.1558	100	100	100	100	92.8571	100	85.7143	85.7143	89.2857	89.2857	92.8571	92.8571	174	144	No	0	0	0
60	CT2 (Negative)	Male	168	94.0476	100	85.7143	100	89.2857	100	100	100	96.4286	100	100	100	92.8571	100	159	155	No	0	0	0
23	CT2 (Negative)	Male	168	70.2381	99.4048	92.8571	96.4286	92.8571	100	82.1429	100	85.7143	100	42.8571	100	25	100	158	158	Yes	1	1	1
31	CT2 (Negative)	Female	168	77.2727	100	92.8571	100	92.8571	100	64.2857	100	25	100	100	100	96.4286	100	145	144	Yes	0	0	0
39	CT1 (Positive)	Male	168	58.9286	100	85.7143	100	42.8571	100	64.2857	100	50	100	57.1429	100	53.5714	100	158	154	Yes	3	0	1
22	CT2 (Negative)	Male	149	41.6107	99.3289	35.7143	96.4286	53.5714	100	53.5714	100	32.1429	100	46.4286	100	0	100	163	128	Yes	5	0	1
49	CT1 (Positive)	Female	168	77.381	99.4048	85.7143	96.4286	60.7143	100	89.2857	100	75	100	71.4286	100	82.1429	100	162	156	Yes	1	0	0
33	CT2 (Negative)	Female	168	52.9762	99.4048	82.1429	100	46.4286	100	28.5714	100	75	96.4286	64.2857	100	21.4286	100	160	159	Yes	1	1	0
55	CT2 (Negative)	Male	168	30.9524	84.5238	50	67.8571	50	71.4286	53.5714	85.7143	28.5714	82.1429	0	100	3.57143	100	179	157	Yes	3	2	2
40	CT2 (Negative)	Male	168	78.5714	100	85.7143	100	89.2857	100	60.7143	100	64.2857	100	85.7143	100	85.7143	100	197	168	Yes	1	2	0
29	CT2 (Negative)	Female	22	31.8182	95.4545	31.8182	95.4545											15	15	Yes	1	1	0
37	CT1 (Positive)	Male	168	69.0476	100	92.8571	100	50	100	64.2857	100	82.1429	100	82.1429	100	42.8571	100	167	159	Yes	1	0	0
40	CT1 (Positive)	Male	168	75.5952	100	89.2857	100	78.5714	100	85.7143	100	71.4286	100	60.7143	100	67.8571	100	163	157	Yes	0	0	0
27	CT2 (Negative)	Female	168	45.8333	99.4048	32.1429	96.4286	17.8571	100	53.5714	100	42.8571	100	57.1429	100	71.4286	100	146	110	Yes	3	1	0
39	CT2 (Negative)	Female	168	94.0476	100	96.4286	100	82.1429	100	96.4286	100	96.4286	100	100	100	92.8571	100	162	134	No	0	0	0
25	CT2 (Negative)	Female	168	58.9286	99.4048	64.2857	100	64.2857	100	53.5714	96.4286	42.8571	100	53.5714	100	75	100	174	161	Yes	0	0	0
45	CT2 (Negative)	Male	168	46.25	100	95	100	85.7143	100	96.4286	100	10.7143	100	3.57143	100	0	100	152	152	Yes	3	0	0
32	CT1 (Positive)	Female	168	43.4783	73.2919	28.5714	95.2381	17.8571	46.4286	7.14286	7.14286	71.4286	96.4286	67.8571	100	64.2857	100	179	153	Yes	1	0	0
56	CT2 (Negative)	Male	168	65.8683	99.4012	66.6667	96.2963	82.1429	100	85.7143	100	46.4286	100	78.5714	100	35.7143	100	179	157	Yes	0	0	0
46	CT1 (Positive)	Male	168	55.3571	98.2143	92.8571	92.8571	71.4286	100	75	100	32.1429	100	28.5714	100	32.1429	96.4286	161	160	Yes	1	0	0
57	CT2 (Negative)	Male	168	64.881	100	82.1429	100	78.5714	100	57.1429	100	53.5714	100	64.2857	100	53.5714	100	167	161	No	0	0	0
35	CT1 (Positive)	Male	168	36.9048	98.8095	0	96.4286	39.2857	100	17.8571	100	50	96.4286	60.7143	100	53.5714	100	167	167	Yes	1	1	0
24	CT1 (Positive)	Female	33	48.4848	93.9394	57.1429	96.4286	0	80									47	26	Yes	1	0	0
59	CT2 (Negative)	Female	168	79.7619	99.4048	64.2857	96.4286	42.8571	100	96.4286	100	85.7143	100	96.4286	100	92.8571	100	178	161	Yes	1	0	0
35	CT2 (Negative)	Male	168	0	99.4048	0	96.4286	0	100	0	100	0	100	0	100	0	100	166	159	Yes	1	0	0
79	CT2 (Negative)	Male	168	2.97619	32.7381	17.8571	96.4286	0	100	0	0	0	0	0	0	0	0	159	159	Yes	1	0	0
34	CT2 (Negative)	Male	168	69.6429	99.4048	82.1429	100	75	100	67.8571	100	42.8571	100	71.4286	100	78.5714	96.4286	160	160	Yes	0	0	0
40	CT1 (Positive)	Male	168	10.119	98.8095	10.7143	96.4286	39.2857	100	10.7143	100	0	100	0	96.4286	0	100	160	158	Yes	3	0	0
30	CT2 (Negative)	Male	168	45.2381	98.2143	92.8571	96.4286	100	100	3.57143	100	0	100	0	100	75	92.8571	182	173	Yes	0	0	0
51	CT1 (Positive)	Male	168	82.4675	99.3506	85.7143	92.8571	89.2857	100	92.8571	100	75	100	71.4286	100	82.1429	100	179	168	Yes	1	0	0
42	CT1 (Positive)	Male	168	42.8571	99.4048	96.4286	100	85.7143	96.4286	3.57143	100	0	100	0	100	71.4286	100	180	169	Yes	0	0	1
53	CT2 (Negative)	Male	168	81.1688	100	100	100	39.2857	100	89.2857	100	82.1429	100	96.4286	100	89.2857	100	145	29	Yes	2	0	0
24	CT2 (Negative)	Female	168	97.619	98.2143	100	100	96.4286	100	100	100	92.8571	92.8571	96.4286	96.4286	100	100	163	159	No	0	0	0
21	CT1 (Positive)	Female	168	13.6905	14.881	82.1429	89.2857	0	0	0	0	0	0	0	0	0	0	40	40	Yes	1	0	1
24	CT2 (Negative)	Female	168	66.6667	100	32.1429	100	25	100	89.2857	100	82.1429	100	82.1429	100	89.2857	100	149	122	Yes	1	0	1
43	CT1 (Positive)	Female	168	80.3571	98.8095	85.7143	96.4286	71.4286	100	78.5714	100	85.7143	100	82.1429	100	78.5714	96.4286	162	161	Yes	1	0	0
50	CT1 (Positive)	Female	168	65.4762	100	85.7143	100	78.5714	100	85.7143	100	60.7143	100	28.5714	100	53.5714	100	209	159	Yes	2	0	0
19	CT1 (Positive)	Male	168	40.9091	98.7013	71.4286	100	89.2857	92.8571	3.57143	100	0	100	0	100	96.4286	100	173	147	Yes	0	0	0
52	CT2 (Negative)	Female	168	61.9048	97.0238	28.5714	100	17.8571	100	89.2857	92.8571	85.7143	100	82.1429	100	67.8571	89.2857	171	156	Yes	7	0	0
25	CT1 (Positive)	Male	168	1.1976	97.6048	0	92.5926	0	100	7.14286	100	0	92.8571	0	100	0	100	173	173	Yes	2	0	0
42	CT1 (Positive)	Female	168	60.119	99.4048	60.7143	100	60.7143	100	89.2857	100	67.8571	100	50	96.4286	32.1429	100	189	106	Yes	1	0	0
40	CT1 (Positive)	Female	168	47.619	98.2143	96.4286	100	96.4286	100	0	100	0	100	0	96.4286	92.8571	92.8571	174	174	Yes	1	0	0
22	CT2 (Negative)	Female	168	86.7133	98.6014	66.6667	66.6667	64.2857	100	96.4286	100	92.8571	100	96.4286	100	85.7143	96.4286	151	32	Yes	0	0	0
18	CT2 (Negative)	Male	168	12.1019	93.6306	70.5882	70.5882	25	82.1429	0	100	0	100	0	100	0	100	320	137	Yes	2	0	0
38	CT1 (Positive)	Male	11	45.4545	63.6364	45.4545	63.6364											6	6	Yes	0	0	0
66	CT2 (Negative)	Male	4	75	75	75	75											11	0	No	0	0	0
22	CT2 (Negative)	Female	168	86.9048	100	92.8571	100	82.1429	100	100	100	89.2857	100	71.4286	100	85.7143	100	162	157	No	0	0	0
75	CT1 (Positive)	Female	168	0	99.4048	0	96.4286	0	100	0	100	0	100	0	100	0	100	178	162	Yes	1	0	0
70	CT2 (Negative)	Male	168	54.7619	89.881	21.4286	39.2857	50	100	67.8571	100	71.4286	100	67.8571	100	50	100	189	157	Yes	0	0	1
28	CT2 (Negative)	Female	168	96.4286	98.2143	92.8571	92.8571	92.8571	100	96.4286	100	96.4286	96.4286	100	100	100	100	174	79	No	0	0	0
47	CT1 (Positive)	Male	13	61.5385	100	61.5385	100											34	9	Yes	1	0	0
20	CT2 (Negative)	Female	168	67.5325	67.5325	78.5714	78.5714	71.4286	71.4286	67.8571	67.8571	57.1429	57.1429	64.2857	64.2857	71.4286	71.4286	380	150	No	0	0	0
21	CT2 (Negative)	Female	168	79.1667	100	92.8571	100	89.2857	100	3.57143	100	96.4286	100	96.4286	100	96.4286	100	172	165	Yes	0	0	0
37	CT2 (Negative)	Male	168	51.1905	100	60.7143	100	39.2857	100	60.7143	100	42.8571	100	32.1429	100	71.4286	100	176	161	Yes	5	0	2
69	CT2 (Negative)	Male	4	75	75	75	75											2	2	No	0	0	0
70	CT2 (Negative)	Male	28	8	24	8	24											64	22	Yes	2	0	0
44	CT1 (Positive)	Male	168	32.7381	99.4048	14.2857	96.4286	0	100	60.7143	100	64.2857	100	10.7143	100	46.4286	100	223	194	Yes	1	0	0
24	CT2 (Negative)	Male	168	68.4524	99.4048	71.4286	96.4286	89.2857	100	89.2857	100	85.7143	100	50	100	25	100	232	155	Yes	0	0	0
33	CT1 (Positive)	Female	168	48.8095	99.4048	75	96.4286	57.1429	100	53.5714	100	39.2857	100	28.5714	100	39.2857	100	166	166	Yes	4	1	1
21	CT1 (Positive)	Female	168	0.649351	100	7.14286	100	0	100	0	100	0	100	0	100	0	100	208	180	Yes	1	0	0
36	CT2 (Negative)	Female	168	69.0476	91.0714	92.8571	92.8571	67.8571	75	71.4286	78.5714	89.2857	100	53.5714	100	39.2857	100	181	172	Yes	0	0	2
26	CT1 (Positive)	Female	168	59.5238	98.8095	0	96.4286	50	100	96.4286	100	78.5714	100	64.2857	100	67.8571	96.4286	165	165	Yes	0	0	1
30	CT2 (Negative)	Male	168	48.8095	100	57.1429	100	60.7143	100	7.14286	100	50	100	67.8571	100	50	100	189	123	Yes	4	0	0
24	CT2 (Negative)	Male	168	80.9524	99.4048	46.4286	100	67.8571	96.4286	89.2857	100	89.2857	100	96.4286	100	96.4286	100	244	214	Yes	0	0	0
36	CT2 (Negative)	Male	168	91.0714	100	78.5714	100	96.4286	100	92.8571	100	96.4286	100	85.7143	100	96.4286	100	194	165	Yes	1	0	0
75	CT2 (Negative)	Male	5	80	80	80	80											5	4	No	0	0	0
39	CT1 (Positive)	Male	168	17.8571	99.4048	0	96.4286	21.4286	100	10.7143	100	57.1429	100	10.7143	100	7.14286	100	189	166	Yes	1	0	0
56	CT1 (Positive)	Female	168	25	99.4048	0	96.4286	21.4286	100	50	100	10.7143	100	53.5714	100	14.2857	100	208	173	Yes	0	0	0
21	CT2 (Negative)	Male	168	70.2381	97.619	25	85.7143	60.7143	100	89.2857	100	78.5714	100	85.7143	100	82.1429	100	138	131	Yes	0	0	0
45	CT2 (Negative)	Male	168	52.9762	98.8095	67.8571	100	32.1429	96.4286	60.7143	100	60.7143	100	60.7143	100	35.7143	96.4286	253	166	Yes	1	0	0
50	CT1 (Positive)	Male	20	70	95	70	95											40	18	No	0	0	0
60	CT2 (Negative)	Female	6	66.6667	100	66.6667	100											5	5	No	0	0	0
44	CT2 (Negative)	Female	168	73.2143	100	92.8571	100	71.4286	100	57.1429	100	71.4286	100	67.8571	100	78.5714	100	166	166	Yes	1	0	0
20	CT1 (Positive)	Male	168	56.5476	97.0238	71.4286	96.4286	89.2857	92.8571	60.7143	92.8571	0	100	42.8571	100	75	100	175	118	Yes	2	0	0
54	CT2 (Negative)	Male	148	2.02703	89.8649	10.7143	50	0	100	0	100	0	100	0	100	0	87.5	145	145	Yes	1	0	0
70	CT2 (Negative)	Male	168	97.0238	100	89.2857	100	100	100	96.4286	100	100	100	100	100	96.4286	100	168	155	No	0	0	0
41	CT1 (Positive)	Male	168	50	97.619	46.4286	85.7143	46.4286	100	78.5714	100	39.2857	100	14.2857	100	75	100	167	166	Yes	3	0	0
32	CT1 (Positive)	Male	24	33.3333	33.3333	33.3333	33.3333											7	7	Yes	1	0	0
27	CT2 (Negative)	Male	168	80.9524	99.4048	89.2857	96.4286	89.2857	100	92.8571	100	85.7143	100	75	100	53.5714	100	186	160	No	0	0	0
52	CT2 (Negative)	Female	168	92.2619	100	89.2857	100	100	100	89.2857	100	92.8571	100	89.2857	100	92.8571	100	169	165	No	0	0	0
36	CT2 (Negative)	Male	168	64.2857	98.2143	71.4286	89.2857	85.7143	100	57.1429	100	25	100	64.2857	100	82.1429	100	166	165	Yes	4	0	1
25	CT2 (Negative)	Male	168	57.1429	90.4762	46.4286	100	25	100	71.4286	100	57.1429	100	82.1429	82.1429	60.7143	60.7143	180	164	Yes	0	0	0
48	CT1 (Positive)	Female	168	76.1905	100	89.2857	100	82.1429	100	75	100	85.7143	100	89.2857	100	35.7143	100	167	165	Yes	2	0	0
72	CT2 (Negative)	Female	168	70	98.125	75	95	46.4286	100	71.4286	100	82.1429	100	78.5714	92.8571	67.8571	100	161	127	Yes	4	0	0
22	CT2 (Negative)	Female	168	94.6429	98.2143	82.1429	100	96.4286	100	100	100	100	100	96.4286	96.4286	92.8571	92.8571	170	165	Yes	1	0	0
29	CT1 (Positive)	Male	164	67.6829	98.7805	85.7143	96.4286	64.2857	100	67.8571	100	57.1429	100	64.2857	100	66.6667	95.8333	164	146	No	0	0	0
32	CT2 (Negative)	Male	168	34.5238	99.4048	53.5714	96.4286	42.8571	100	46.4286	100	39.2857	100	17.8571	100	7.14286	100	180	173	Yes	4	3	1
34	CT2 (Negative)	Male	168	58.4416	97.4026	85.7143	92.8571	46.4286	100	89.2857	89.2857	82.1429	100	3.57143	100	57.1429	100	161	131	Yes	3	0	0
47	CT1 (Positive)	Female	168	16.6667	98.8095	60.7143	96.4286	14.2857	96.4286	3.57143	100	0	100	0	100	21.4286	100	202	193	Yes	0	0	0
40	CT2 (Negative)	Male	168	71.4286	100			96.4286	100	64.2857	100	71.4286	100	50	100	75	100	138	133	Yes	0	0	0
40	CT2 (Negative)	Male	168	86.3095	100	82.1429	100	82.1429	100	82.1429	100	89.2857	100	92.8571	100	89.2857	100	166	165	No	0	0	0
83	CT2 (Negative)	Male	168	78.5714	97.619	92.8571	100	67.8571	100	89.2857	100	89.2857	100	89.2857	92.8571	42.8571	92.8571	169	165	Yes	1	1	0
55	CT1 (Positive)	Female	168	25	100	75	100	67.8571	100	7.14286	100	0	100	0	100	0	100	169	165	Yes	2	0	0
26	CT2 (Negative)	Male	166	85.4545	95.1515	70.3704	70.3704	85.7143	100	85.7143	100	89.2857	100	89.2857	100	92.3077	100	162	159	Yes	1	0	0
58	CT2 (Negative)	Male	168	93.4524	98.8095	92.8571	100	96.4286	96.4286	92.8571	100	89.2857	96.4286	96.4286	100	92.8571	100	187	73	Yes	0	0	0
32	CT1 (Positive)	Male	168	14.881	100	82.1429	100	0	100	0	100	0	100	0	100	7.14286	100	169	166	Yes	2	0	0
64	CT1 (Positive)	Male	168	90.4762	100	92.8571	100	96.4286	100	85.7143	100	85.7143	100	100	100	82.1429	100	208	158	No	0	0	0
52	CT2 (Negative)	Male	7	0	71.4286	0	71.4286											6	6	Yes	0	0	0
28	CT1 (Positive)	Female	168	37.5	86.3095	71.4286	100	82.1429	100	7.14286	100	0	100	0	53.5714	64.2857	64.2857	179	157	Yes	0	0	0
23	CT2 (Negative)	Male	168	15.4762	98.2143	35.7143	92.8571	0	100	0	96.4286	42.8571	100	14.2857	100	0	100	187	168	Yes	0	1	0
23	CT2 (Negative)	Female	168	16.6667	99.4048	14.2857	96.4286	0	100	10.7143	100	25	100	46.4286	100	3.57143	100	224	164	Yes	1	1	0
32	CT1 (Positive)	Male	57	35.0877	98.2456	25	96.4286	42.8571	100	100	100							88	54	Yes	0	1	0
23	CT2 (Negative)	Male	168	61.9048	100	60.7143	100	64.2857	100	32.1429	100	78.5714	100	78.5714	100	57.1429	100	181	151	Yes	0	0	1
36	CT1 (Positive)	Male	159	0.689655	100	7.14286	100	0	100	0	100	0	100	0	100	0	100	174	141	Yes	0	0	0
32	CT1 (Positive)	Female	168	36.3095	86.9048	3.57143	21.4286	53.5714	100	53.5714	100	57.1429	100	39.2857	100	10.7143	100	163	149	Yes	3	0	1
19	CT2 (Negative)	Female	168	71.4286	95.8333	42.8571	78.5714	75	100	92.8571	96.4286	60.7143	100	82.1429	100	75	100	166	161	Yes	2	0	0
27	CT2 (Negative)	Male	168	56.5476	99.4048	53.5714	96.4286	57.1429	100	75	100	64.2857	100	46.4286	100	42.8571	100	219	157	Yes	0	0	0
49	CT2 (Negative)	Male	168	61.3095	99.4048	75	96.4286	89.2857	100	46.4286	100	57.1429	100	46.4286	100	53.5714	100	212	82	Yes	2	1	0
56	CT1 (Positive)	Male	168	47.0238	100	60.7143	100	89.2857	100	53.5714	100	50	100	0	100	28.5714	100	220	155	Yes	1	1	0
37	CT2 (Negative)	Male	168	90.4762	98.8095	85.7143	96.4286	89.2857	96.4286	85.7143	100	96.4286	100	100	100	85.7143	100	167	165	Yes	0	0	0
30	CT1 (Positive)	Male	38	55.2632	97.3684	75	100	0	90									36	34	Yes	1	0	0
47	CT2 (Negative)	Male	168	22.0238	99.4048	82.1429	96.4286	50	100	0	100	0	100	0	100	0	100	169	164	Yes	0	0	0
50	CT2 (Negative)	Male	168	69.6429	98.8095	78.5714	96.4286	71.4286	100	71.4286	96.4286	78.5714	100	50	100	67.8571	100	184	170	Yes	1	0	0
47	CT1 (Positive)	Male	168	17.8571	99.4048	28.5714	96.4286	78.5714	100	0	100	0	100	0	100	0	100	175	173	Yes	1	0	0
35	CT2 (Negative)	Male	168	93.662	100	100	100	100	100	96.4286	100	96.4286	100	78.5714	100	96.4286	100	170	90	No	0	0	0
39	CT1 (Positive)	Female	168	55.9524	100	85.7143	100	57.1429	100	53.5714	100	50	100	42.8571	100	46.4286	100	171	165	Yes	4	0	1
45	CT1 (Positive)	Male	168	55.3571	96.4286	78.5714	96.4286	28.5714	82.1429	10.7143	100	75	100	67.8571	100	71.4286	100	131	125	Yes	1	1	0
40	CT2 (Negative)	Male	168	75	92.8571	39.2857	100	85.7143	89.2857	85.7143	85.7143	60.7143	82.1429	92.8571	100	85.7143	100	176	164	Yes	0	1	0
30	CT2 (Negative)	Male	168	64.0244	97.561	87.5	87.5	96.4286	96.4286	39.2857	100	3.57143	100	67.8571	100	92.8571	100	158	156	Yes	2	0	1
46	CT1 (Positive)	Male	168	84.5238	100	92.8571	100	89.2857	100	82.1429	100	92.8571	100	85.7143	100	64.2857	100	171	81	Yes	0	0	2
34	CT1 (Positive)	Female	168	26.9461	98.2036	40.7407	96.2963	89.2857	100	32.1429	92.8571	0	100	0	100	0	100	167	162	Yes	1	0	0
23	CT1 (Positive)	Female	168	28.5714	95.8333	60.7143	89.2857	25	85.7143	0	100	0	100	39.2857	100	46.4286	100	176	164	Yes	0	0	0
30	CT2 (Negative)	Male	168	87.5	97.0238	96.4286	96.4286	100	100	92.8571	92.8571	100	100	92.8571	92.8571	42.8571	100	173	165	Yes	1	0	0
19	CT1 (Positive)	Female	168	26.1905	100	85.7143	100	60.7143	100	10.7143	100	0	100	0	100	0	100	176	164	Yes	0	0	0
23	CT2 (Negative)	Male	168	57.1429	74.4048	32.1429	64.2857	57.1429	67.8571	60.7143	89.2857	71.4286	78.5714	64.2857	64.2857	57.1429	82.1429	263	255	Yes	2	2	2
62	CT2 (Negative)	Female	168	75	100	7.14286	100	89.2857	100	96.4286	100	89.2857	100	100	100	67.8571	100	169	164	Yes	2	0	0
33	CT2 (Negative)	Female	168	71.4286	99.4048	82.1429	96.4286	89.2857	100	71.4286	100	82.1429	100	78.5714	100	25	100	173	69	Yes	1	0	0
30	CT2 (Negative)	Male	168	67.8571	100	78.5714	100	39.2857	100	78.5714	100	89.2857	100	75	100	46.4286	100	97	95	Yes	0	0	3
50	CT2 (Negative)	Female	168	90.4762	99.4048	75	100	96.4286	100	96.4286	96.4286	100	100	100	100	75	100	167	164	Yes	0	0	0
74	CT2 (Negative)	Male	17	0	11.7647	0	11.7647											125	15	Yes	1	0	0
24	CT2 (Negative)	Male	168	67.8571	100	92.8571	100	89.2857	100	53.5714	100	46.4286	100	82.1429	100	42.8571	100	217	163	Yes	0	0	0
40	CT2 (Negative)	Female	168	79.1667	99.4048	71.4286	96.4286	89.2857	100	78.5714	100	89.2857	100	89.2857	100	57.1429	100	167	164	Yes	1	0	0
43	CT2 (Negative)	Female	168	66.0714	99.4048	25	96.4286	85.7143	100	57.1429	100	82.1429	100	71.4286	100	75	100	168	162	Yes	0	0	0
39	CT1 (Positive)	Male	159	30.1887	99.3711	39.2857	100	64.2857	96.4286	60.7143	100	7.14286	100	0	100	0	100	195	153	Yes	0	1	0
24	CT1 (Positive)	Male	168	59.5238	99.4048	60.7143	100	71.4286	100	46.4286	100	57.1429	100	67.8571	100	53.5714	96.4286	177	157	Yes	0	0	0
40	CT2 (Negative)	Female	168	27.1523	99.3378	9.09091	90.9091	75	100	14.2857	100	7.14286	100	35.7143	100	10.7143	100	172	151	Yes	0	0	0
24	CT2 (Negative)	Male	168	85.119	100	82.1429	100	78.5714	100	92.8571	100	85.7143	100	96.4286	100	75	100	163	93	Yes	1	0	0
26	CT1 (Positive)	Female	168	81.5476	99.4048	85.7143	100	78.5714	100	78.5714	100	92.8571	100	100	100	53.5714	96.4286	170	35	Yes	0	0	1
58	CT2 (Negative)	Male	168	14.881	99.4048	64.2857	100	21.4286	100	3.57143	100	0	100	0	100	0	96.4286	180	163	Yes	0	1	0
38	CT2 (Negative)	Male	168	49.4048	100	42.8571	100	39.2857	100	50	100	71.4286	100	46.4286	100	46.4286	100	185	160	Yes	3	0	1
50	CT1 (Positive)	Female	168	55.3571	98.8095	89.2857	96.4286	78.5714	100	35.7143	100	35.7143	100	60.7143	96.4286	32.1429	100	169	134	Yes	0	0	0
60	CT2 (Negative)	Male	168	63.6905	99.4048	89.2857	96.4286	96.4286	100	75	100	60.7143	100	39.2857	100	21.4286	100	187	181	Yes	0	0	0
38	CT2 (Negative)	Male	168	42.8571	99.4048	53.5714	96.4286	42.8571	100	57.1429	100	57.1429	100	39.2857	100	7.14286	100	189	165	Yes	0	0	0
23	CT2 (Negative)	Female	168	69.6429	98.8095	60.7143	96.4286	89.2857	100	71.4286	100	75	100	78.5714	100	42.8571	96.4286	165	163	Yes	0	0	2
35	CT1 (Positive)	Male	168	45.2381	95.2381	21.4286	89.2857	21.4286	96.4286	46.4286	96.4286	60.7143	92.8571	75	96.4286	46.4286	100	168	162	Yes	0	0	0
64	CT2 (Negative)	Male	168	85.119	100	92.8571	100	96.4286	100	96.4286	100	82.1429	100	78.5714	100	64.2857	100	319	161	Yes	0	0	0
37	CT2 (Negative)	Female	168	52.381	98.8095	3.57143	96.4286	42.8571	100	60.7143	96.4286	53.5714	100	89.2857	100	64.2857	100	175	171	Yes	1	2	0
48	CT1 (Positive)	Male	168	72.2581	98.7097	80	93.3333	75	100	71.4286	100	64.2857	100	75	100	71.4286	96.4286	160	151	Yes	0	0	0
55	CT2 (Negative)	Male	168	88.0952	99.4048	85.7143	100	89.2857	100	89.2857	96.4286	92.8571	100	100	100	71.4286	100	167	164	Yes	0	0	1
28	CT1 (Positive)	Female	12	66.6667	66.6667	66.6667	66.6667											11	11	No	0	0	0
20	CT2 (Negative)	Female	168	42.2619	99.4048	75	96.4286	67.8571	100	57.1429	100	25	100	17.8571	100	10.7143	100	187	164	Yes	0	0	0
42	CT2 (Negative)	Male	168	52.9762	99.4048	21.4286	96.4286	60.7143	100	67.8571	100	71.4286	100	53.5714	100	42.8571	100	168	162	Yes	0	0	1
26	CT1 (Positive)	Male	168	45.2381	98.2143	57.1429	100	64.2857	100	82.1429	100	7.14286	89.2857	39.2857	100	21.4286	100	196	159	Yes	0	0	0
36	CT1 (Positive)	Male	168	46.4286	91.6667	75	75	75	75	25	100	0	100	42.8571	100	60.7143	100	186	184	Yes	0	0	0
23	CT1 (Positive)	Female	14	25	91.6667	25	91.6667											17	11	Yes	1	0	0
53	CT1 (Positive)	Male	14	76.9231	92.3077	76.9231	92.3077											17	12	No	0	0	0
46	CT1 (Positive)	Male	168	4.7619	100	28.5714	100	0	100	0	100	0	100	0	100	0	100	53	53	Yes	0	0	0
37	CT2 (Negative)	Male	168	63.2258	72.9032	80	100	71.4286	96.4286	82.1429	96.4286	64.2857	67.8571	42.8571	42.8571	46.4286	46.4286	241	151	Yes	4	0	0
29	CT1 (Positive)	Female	168	65.4762	100	82.1429	100	75	100	67.8571	100	50	100	78.5714	100	39.2857	100	173	171	Yes	2	0	0
30	CT1 (Positive)	Female	168	48.8095	100	57.1429	100	46.4286	100	67.8571	100	3.57143	100	78.5714	100	39.2857	100	186	164	Yes	0	0	0
34	CT1 (Positive)	Male	168	17.8571	97.619	25	96.4286	0	100	3.57143	100	10.7143	100	39.2857	92.8571	28.5714	96.4286	166	163	Yes	0	0	0
28	CT1 (Positive)	Female	168	76.1905	99.4048	96.4286	100	82.1429	100	78.5714	100	75	100	71.4286	96.4286	53.5714	100	171	162	Yes	0	1	0
45	CT1 (Positive)	Male	168	53.5714	100	75	100	78.5714	100	71.4286	100	35.7143	100	17.8571	100	42.8571	100	170	167	Yes	3	0	1
32	CT2 (Negative)	Female	168	80.3571	99.4048	42.8571	96.4286	89.2857	100	92.8571	100	96.4286	100	92.8571	100	67.8571	100	173	63	Yes	0	0	0
42	CT1 (Positive)	Male	168	74.2515	100	96.2963	100	71.4286	100	71.4286	100	64.2857	100	82.1429	100	60.7143	100	208	162	Yes	0	0	0
39	CT1 (Positive)	Male	168	86.9048	100	96.4286	100	89.2857	100	85.7143	100	96.4286	100	92.8571	100	60.7143	100	168	161	Yes	1	0	0
70	CT2 (Negative)	Male	168	60.119	89.881	60.7143	67.8571	64.2857	82.1429	78.5714	96.4286	46.4286	100	67.8571	92.8571	42.8571	100	163	132	Yes	2	0	1
66	CT1 (Positive)	Male	168	31.6129	81.9355	73.3333	93.3333	42.8571	96.4286	42.8571	78.5714	14.2857	96.4286	3.57143	100	32.1429	32.1429	170	152	Yes	8	1	0
25	CT1 (Positive)	Female	168	71.4286	98.2143	64.2857	89.2857	71.4286	100	85.7143	100	75	100	78.5714	100	53.5714	100	173	108	Yes	0	0	1
62	CT1 (Positive)	Female	168	30.9524	100	78.5714	100	100	100	0	100	0	100	7.14286	100	0	100	208	178	Yes	0	0	1
33	CT1 (Positive)	Male	90	7.77778	100	25	100	0	100	0	100	0	100					41	41	Yes	0	0	0
50	CT1 (Positive)	Female	168	22.0238	88.0952	60.7143	60.7143	67.8571	67.8571	3.57143	100	0	100	0	100	0	100	182	142	Yes	0	0	0
30	CT2 (Negative)	Male	168	63.6905	98.8095	89.2857	96.4286	78.5714	100	67.8571	96.4286	60.7143	100	57.1429	100	28.5714	100	183	155	Yes	1	0	0
26	CT1 (Positive)	Male	168	32.1429	92.2619	46.4286	100	60.7143	89.2857	39.2857	67.8571	0	100	21.4286	100	25	96.4286	217	201	Yes	2	1	0
21	CT2 (Negative)	Male	168	73.2143	100	96.4286	100	85.7143	100	96.4286	100	85.7143	100	50	100	25	100	195	156	Yes	0	0	0
42	CT2 (Negative)	Male	168	15.4762	99.4048	3.57143	96.4286	14.2857	100	28.5714	100	3.57143	100	32.1429	100	10.7143	100	302	165	Yes	3	3	0
28	CT2 (Negative)	Male	168	50	100	17.8571	100	75	100	75	100	64.2857	100	50	100	17.8571	100	177	158	Yes	2	0	0
23	CT2 (Negative)	Male	168	53.5714	88.0952	53.5714	89.2857	85.7143	85.7143	53.5714	89.2857	42.8571	67.8571	46.4286	100	39.2857	96.4286	180	176	Yes	3	0	3
48	CT1 (Positive)	Female	168	47.619	90.4762	17.8571	64.2857	0	100	35.7143	82.1429	96.4286	96.4286	100	100	35.7143	100	181	174	Yes	1	0	0
28	CT1 (Positive)	Male	168	21.4286	100	75	100	53.5714	100	0	100	0	100	0	100	0	100	161	159	Yes	0	0	0
27	CT2 (Negative)	Male	168	82.1429	99.4048	96.4286	100	85.7143	100	92.8571	100	89.2857	100	82.1429	100	46.4286	96.4286	173	80	Yes	0	0	0
37	CT1 (Positive)	Female	168	59.5238	100	50	100	78.5714	100	67.8571	100	67.8571	100	64.2857	100	28.5714	100	181	164	Yes	0	0	0
57	CT2 (Negative)	Male	168	59.5238	100	50	100	78.5714	100	67.8571	100	67.8571	100	64.2857	100	28.5714	100	181	163	Yes	0	0	0
35	CT1 (Positive)	Male	168	38.3648	98.7421	21.0526	94.7368	42.8571	100	39.2857	96.4286	17.8571	100	82.1429	100	21.4286	100	174	153	Yes	0	0	0
60	CT2 (Negative)	Male	168	42.8571	100	78.5714	100	46.4286	100	53.5714	100	32.1429	100	21.4286	100	25	100	171	164	Yes	2	1	0
31	CT1 (Positive)	Male	168	5.95238	85.7143	35.7143	85.7143	0	92.8571	0	85.7143	0	100	0	78.5714	0	71.4286	245	243	Yes	0	0	0
40	CT1 (Positive)	Female	168	9.52381	100	7.14286	100	14.2857	100	21.4286	100	10.7143	100	0	100	3.57143	100	144	143	Yes	0	0	0
23	CT2 (Negative)	Male	168	40.4762	99.4048	64.2857	96.4286	35.7143	100	32.1429	100	35.7143	100	57.1429	100	17.8571	100	167	162	Yes	3	0	0
68	CT2 (Negative)	Male	168	53.5714	98.8095	67.8571	96.4286	50	100	67.8571	100	67.8571	100	57.1429	100	10.7143	96.4286	167	162	Yes	0	0	0
38	CT1 (Positive)	Male	168	42.2535	99.2958	0	50	39.2857	100	39.2857	100	39.2857	100	60.7143	100	35.7143	100	170	139	Yes	2	0	0
20	CT1 (Positive)	Male	60	16.6667	16.6667	32.1429	32.1429	3.57143	3.57143	0	0							194	57	Yes	1	0	0
34	CT1 (Positive)	Male	20	90	100	90	100											31	15	No	0	0	0
23	CT2 (Negative)	Female	168	68.4524	86.3095	92.8571	96.4286	60.7143	85.7143	89.2857	89.2857	78.5714	92.8571	50	67.8571	39.2857	85.7143	178	152	Yes	3	0	0
54	CT2 (Negative)	Male	168	78.5714	88.0952	96.4286	96.4286	71.4286	100	82.1429	82.1429	75	75	89.2857	89.2857	57.1429	85.7143	177	168	Yes	0	1	1
37	CT2 (Negative)	Male	168	0.645161	99.3548	0	93.3333	3.57143	100	0	100	0	100	0	100	0	100	64	63	Yes	1	0	1
58	CT1 (Positive)	Female	168	70.8333	98.8095	75	100	71.4286	96.4286	100	100	75	100	60.7143	96.4286	42.8571	100	177	167	Yes	0	0	0
19	CT2 (Negative)	Male	168	67.8571	97.0238	71.4286	100	64.2857	100	78.5714	100	78.5714	100	78.5714	89.2857	35.7143	92.8571	183	164	Yes	3	0	0
59	CT1 (Positive)	Male	168	56.0241	100	100	100	96.4286	100	50	100	0	100	53.5714	100	39.2857	100	167	116	Yes	0	0	0
32	CT2 (Negative)	Female	168	61.9048	99.4048	78.5714	100	64.2857	96.4286	46.4286	100	71.4286	100	75	100	35.7143	100	190	179	Yes	1	0	0
60	CT1 (Positive)	Male	168	2.46914	2.46914	9.09091	9.09091	7.14286	7.14286	0	0	0	0	0	0	0	0	184	159	Yes	0	0	1
42	CT1 (Positive)	Male	13	90	90	90	90											22	9	No	0	0	0
31	CT1 (Positive)	Male	168	0	99.3939	0	96	0	100	0	100	0	100	0	100	0	100	183	162	Yes	0	0	0
22	CT2 (Negative)	Female	168	32.4675	100	42.8571	100	67.8571	100	21.4286	100	0	100	21.4286	100	46.4286	100	152	144	Yes	4	0	1
28	CT1 (Positive)	Male	168	70.8333	99.4048	57.1429	96.4286	85.7143	100	78.5714	100	71.4286	100	85.7143	100	46.4286	100	163	159	Yes	2	0	0
89	CT2 (Negative)	Female	28	14.2857	96.4286	14.2857	96.4286											28	22	Yes	2	1	0
26	CT2 (Negative)	Male	168	25.8064	99.3548	40	93.3333	60.7143	100	42.8571	100	17.8571	100	0	100	0	100	172	160	Yes	2	0	2
38	CT2 (Negative)	Male	168	48.2143	100	42.8571	100	64.2857	100	32.1429	100	42.8571	100	71.4286	100	35.7143	100	174	158	Yes	1	0	0
19	CT2 (Negative)	Male	168	1.19048	8.33333	7.14286	50	0	0	0	0	0	0	0	0	0	0	170	165	Yes	2	0	0
25	CT2 (Negative)	Female	168	18.239	99.3711	52.6316	94.7368	42.8571	100	21.4286	100	0	100	3.57143	100	0	100	176	153	Yes	1	0	0
65	CT2 (Negative)	Male	151	57.971	100	80	100	53.5714	100	53.5714	100	50	100	60.7143	100	63.6364	100	156	128	Yes	3	0	0
32	CT1 (Positive)	Male	156	56.4103	98.7179	28.5714	96.4286	75	100	85.7143	100	71.4286	96.4286	46.4286	100	12.5	100	188	153	Yes	2	0	0
26	CT1 (Positive)	Male	168	48.3871	78.7097	93.3333	93.3333	85.7143	100	3.57143	100	60.7143	64.2857	50	50	17.8571	71.4286	175	164	Yes	0	0	0
30	CT1 (Positive)	Female	168	40.7186	100	74.0741	100	67.8571	100	21.4286	100	21.4286	100	39.2857	100	21.4286	100	170	163	Yes	7	0	1
46	CT2 (Negative)	Male	168	54.1667	99.4048	60.7143	96.4286	46.4286	100	60.7143	100	71.4286	100	42.8571	100	42.8571	100	197	158	Yes	1	1	0
32	CT2 (Negative)	Male	168	71.4286	97.0238	96.4286	96.4286	57.1429	100	85.7143	89.2857	96.4286	96.4286	57.1429	100	35.7143	100	169	164	Yes	1	1	0
35	CT2 (Negative)	Male	168	84.5238	98.8095	89.2857	92.8571	82.1429	100	96.4286	100	89.2857	100	89.2857	100	60.7143	100	168	163	Yes	1	0	0
27	CT2 (Negative)	Male	168	31.5476	100	85.7143	100	42.8571	100	21.4286	100	0	100	28.5714	100	10.7143	100	211	165	Yes	3	1	0
50	CT1 (Positive)	Female	168	94.6429	100	100	100	100	100	100	100	100	100	96.4286	100	71.4286	100	166	164	Yes	1	0	0
60	CT1 (Positive)	Female	168	69.6429	99.4048	42.8571	96.4286	78.5714	100	82.1429	100	89.2857	100	82.1429	100	42.8571	100	184	106	Yes	0	1	1
20	CT2 (Negative)	Male	168	73.2143	100	89.2857	100	100	100	92.8571	100	85.7143	100	10.7143	100	60.7143	100	169	165	Yes	2	0	0
23	CT2 (Negative)	Female	168	64.881	100	85.7143	100	78.5714	100	35.7143	100	67.8571	100	75	100	46.4286	100	161	82	Yes	0	0	0
48	CT2 (Negative)	Female	168	86.3095	100	96.4286	100	89.2857	100	92.8571	100	96.4286	100	85.7143	100	57.1429	100	174	145	Yes	0	0	0
26	CT2 (Negative)	Male	168	44.0476	92.2619	35.7143	75	53.5714	100	67.8571	100	50	85.7143	35.7143	92.8571	21.4286	100	172	160	Yes	4	1	1
51	CT1 (Positive)	Male	168	96.4539	100	100	100	85.7143	100	96.4286	100	100	100	100	100	100	100	169	140	No	0	0	0
39	CT2 (Negative)	Male	168	5.80645	98.0645	0	93.3333	0	100	28.5714	100	3.57143	100	0	100	0	92.8571	127	111	Yes	1	0	0
44	CT1 (Positive)	Female	168	90.9091	96.7532	100	100	85.7143	85.7143	96.4286	96.4286	100	100	100	100	67.8571	100	169	152	Yes	0	0	0
35	CT1 (Positive)	Female	168	44.6809	97.8723	0	0	75	100	17.8571	100	53.5714	96.4286	64.2857	96.4286	14.2857	100	168	137	Yes	2	0	0
52	CT2 (Negative)	Male	168	58.3333	100	7.14286	100	75	100	85.7143	100	57.1429	100	75	100	50	100	27	27	Yes	0	0	0
42	CT1 (Positive)	Male	22	73.3333	93.3333	73.3333	93.3333											23	14	No	0	0	0
58	CT1 (Positive)	Female	168	75.5952	97.619	85.7143	85.7143	85.7143	100	75	100	78.5714	100	85.7143	100	42.8571	100	168	165	Yes	3	0	0
70	CT2 (Negative)	Female	168	48.8095	99.4048	25	96.4286	89.2857	100	50	100	53.5714	100	42.8571	100	32.1429	100	195	152	Yes	1	1	0
26	CT2 (Negative)	Female	57	68.4211	68.4211	57.1429	57.1429	78.5714	78.5714	100	100							111	54	Yes	0	0	0
34	CT1 (Positive)	Male	168	79.1667	87.5	89.2857	96.4286	85.7143	85.7143	89.2857	89.2857	71.4286	71.4286	50	82.1429	89.2857	100	159	136	Yes	1	0	0
42	CT1 (Positive)	Female	144	66.6667	97.9167	92.8571	100	67.8571	92.8571	57.1429	100	82.1429	100	42.8571	96.4286	0	100	159	97	Yes	0	0	0
28	CT1 (Positive)	Male	168	66.6667	99.4048	100	100	71.4286	100	85.7143	96.4286	57.1429	100	64.2857	100	21.4286	100	173	163	Yes	0	0	0
40	CT1 (Positive)	Female	168	22.0238	100	46.4286	100	10.7143	100	39.2857	100	17.8571	100	17.8571	100	0	100	170	166	Yes	1	0	0
76	CT2 (Negative)	Female	168	36.3636	98.7013	0	92.8571	0	96.4286	42.8571	100	39.2857	100	78.5714	100	39.2857	100	160	151	Yes	2	1	0
52	CT2 (Negative)	Female	21	57.1429	90.4762	57.1429	90.4762											19	8	Yes	0	0	0
29	CT1 (Positive)	Male	168	24.4048	100	50	100	10.7143	100	0	100	0	100	32.1429	100	53.5714	100	168	156	Yes	4	0	0
50	CT2 (Negative)	Male	34	0	0	0	0	0	0									49	26	Yes	0	0	0
21	CT2 (Negative)	Male	45	32.3529	67.6471	0	41.1765	64.7059	94.1176									47	30	Yes	0	0	0
32	CT1 (Positive)	Female	168	43.4524	100	75	100	17.8571	100	46.4286	100	42.8571	100	53.5714	100	25	100	179	162	Yes	3	0	0
29	CT1 (Positive)	Male	168	51.7857	99.4048	75	96.4286	53.5714	100	60.7143	100	89.2857	100	0	100	32.1429	100	174	161	Yes	3	0	1
30	CT1 (Positive)	Male	153	57.5163	99.3464	78.5714	96.4286	78.5714	100	42.8571	100	57.1429	100	42.8571	100	30.7692	100	183	125	Yes	0	0	0
37	CT2 (Negative)	Male	168	64.881	99.4048	82.1429	96.4286	96.4286	100	78.5714	100	75	100	39.2857	100	17.8571	100	166	161	Yes	0	0	0
33	CT2 (Negative)	Female	168	90.4762	96.4286	96.4286	96.4286	89.2857	89.2857	92.8571	92.8571	100	100	82.1429	100	82.1429	100	138	19	Yes	0	0	0
40	CT2 (Negative)	Male	168	47.3054	98.8024	59.2593	96.2963	46.4286	100	82.1429	100	89.2857	100	7.14286	100	0	96.4286	166	110	Yes	2	0	0
50	CT1 (Positive)	Male	168	62.5	98.2143	35.7143	89.2857	78.5714	100	85.7143	100	64.2857	100	78.5714	100	32.1429	100	185	180	Yes	2	0	0
35	CT2 (Negative)	Male	168	77.381	99.4048	0	96.4286	96.4286	100	100	100	96.4286	100	85.7143	100	85.7143	100	165	161	Yes	2	0	0
40	CT1 (Positive)	Male	168	80.9524	99.4048	96.4286	96.4286	96.4286	100	75	100	96.4286	100	60.7143	100	60.7143	100	165	162	Yes	2	0	0
51	CT2 (Negative)	Female	168	62.1795	78.8462	37.5	68.75	71.4286	82.1429	71.4286	100	71.4286	75	60.7143	60.7143	50	82.1429	173	128	Yes	3	0	1
21	CT2 (Negative)	Female	168	42.8571	99.4048	42.8571	96.4286	7.14286	100	82.1429	100	46.4286	100	53.5714	100	25	100	177	176	Yes	6	0	0
40	CT1 (Positive)	Male	168	61.745	98.6577	88.8889	88.8889	50	100	85.7143	100	78.5714	96.4286	50	100	35.7143	100	143	93	Yes	3	0	0
23	CT2 (Negative)	Male	168	60.7143	98.8095	67.8571	96.4286	82.1429	100	89.2857	100	82.1429	100	39.2857	100	3.57143	96.4286	165	161	Yes	2	0	2
23	CT1 (Positive)	Female	168	72.619	99.4048	92.8571	100	89.2857	100	67.8571	100	67.8571	100	71.4286	100	46.4286	96.4286	167	161	Yes	0	0	0
30	CT2 (Negative)	Male	168	38.3117	87.013	21.4286	92.8571	21.4286	100	53.5714	100	39.2857	100	60.7143	100	25	32.1429	174	150	Yes	6	0	2
23	CT2 (Negative)	Male	168	69.6774	98.0645	93.3333	93.3333	75	100	53.5714	100	82.1429	100	92.8571	100	32.1429	92.8571	157	90	Yes	2	0	0
52	CT1 (Positive)	Female	168	65.4762	100	78.5714	100	92.8571	100	85.7143	100	10.7143	100	57.1429	100	67.8571	100	186	162	Yes	0	0	0
25	CT2 (Negative)	Female	168	50.5952	100	82.1429	100	71.4286	100	42.8571	100	46.4286	100	14.2857	100	46.4286	100	178	162	Yes	0	0	0
27	CT1 (Positive)	Male	168	28.5714	99.4048	71.4286	96.4286	53.5714	100	0	100	17.8571	100	28.5714	100	0	100	164	131	Yes	1	0	0
30	CT2 (Negative)	Male	168	93.4524	100	96.4286	100	100	100	96.4286	100	100	100	78.5714	100	89.2857	100	175	161	Yes	0	0	0
23	CT1 (Positive)	Female	71	4.22535	4.22535	10.7143	10.7143	0	0	0	0							82	67	Yes	0	0	0
26	CT2 (Negative)	Female	168	56.5476	99.4048	71.4286	96.4286	53.5714	100	64.2857	100	53.5714	100	50	100	46.4286	100	166	161	Yes	2	1	1
29	CT2 (Negative)	Female	168	45.8333	99.4048	46.4286	96.4286	60.7143	100	28.5714	100	35.7143	100	82.1429	100	21.4286	100	63	53	Yes	1	0	0
42	CT1 (Positive)	Female	168	77.9762	100	92.8571	100	92.8571	100	85.7143	100	89.2857	100	28.5714	100	78.5714	100	184	160	Yes	0	0	0
30	CT1 (Positive)	Male	168	25	100	71.4286	100	32.1429	100	25	100	10.7143	100	0	100	10.7143	100	174	163	Yes	0	0	0
22	CT2 (Negative)	Female	168	94.6108	99.4012	100	100	100	100	100	100	100	100	85.7143	100	82.1429	96.4286	149	58	Yes	1	0	0
30	CT2 (Negative)	Female	168	48.4848	95.7576	60	88	92.8571	96.4286	60.7143	96.4286	25	100	39.2857	92.8571	14.2857	100	164	99	Yes	3	1	1
34	CT2 (Negative)	Male	168	85.7143	91.6667	82.1429	89.2857	82.1429	82.1429	96.4286	96.4286	92.8571	92.8571	78.5714	96.4286	82.1429	92.8571	187	179	Yes	1	0	0
53	CT1 (Positive)	Male	168	58.9286	100	92.8571	100	89.2857	100	50	100	75	100	0	100	46.4286	100	190	69	Yes	0	0	0
75	CT2 (Negative)	Female	7	0	71.4286	0	71.4286											0	0	Yes	0	0	0
19	CT1 (Positive)	Female	168	86.3095	92.8571	64.2857	64.2857	92.8571	92.8571	100	100	100	100	71.4286	100	89.2857	100	226	167	Yes	0	0	0
56	CT1 (Positive)	Male	168	21.4286	99.4048	35.7143	96.4286	25	100	42.8571	100	25	100	0	100	0	100	172	169	Yes	3	0	1
27	CT2 (Negative)	Male	160	75	99.375	75	96.4286	75	100	78.5714	100	85.7143	100	64.2857	100	70	100	178	154	Yes	1	0	0
26	CT2 (Negative)	Male	168	83.7662	100	78.5714	100	89.2857	100	89.2857	100	89.2857	100	92.8571	100	60.7143	100	151	136	Yes	1	0	0
37	CT2 (Negative)	Female	168	75	98.8095	85.7143	92.8571	67.8571	100	89.2857	100	85.7143	100	75	100	46.4286	100	172	161	Yes	3	0	0
59	CT2 (Negative)	Male	11	27.2727	90.9091	27.2727	90.9091											22	10	Yes	0	0	0
70	CT2 (Negative)	Male	168	70.2381	100	96.4286	100	60.7143	100	96.4286	100	100	100	67.8571	100	0	100	163	49	Yes	0	0	0
58	CT1 (Positive)	Male	168	42.8571	100	39.2857	100	17.8571	100	57.1429	100	67.8571	100	46.4286	100	28.5714	100	179	163	Yes	0	0	0
28	CT1 (Positive)	Female	168	32.1429	99.4048	35.7143	96.4286	71.4286	100	60.7143	100	17.8571	100	7.14286	100	0	100	159	108	Yes	2	0	0
36	CT2 (Negative)	Male	168	38.1818	99.3939	72	100	67.8571	100	17.8571	100	32.1429	100	39.2857	100	3.57143	96.4286	156	143	Yes	7	1	1
40	CT2 (Negative)	Male	168	83.9286	100	96.4286	100	85.7143	100	75	100	96.4286	100	60.7143	100	89.2857	100	204	160	Yes	1	0	0
47	CT1 (Positive)	Male	168	52.9762	70.2381	67.8571	67.8571	46.4286	46.4286	64.2857	64.2857	64.2857	64.2857	32.1429	78.5714	42.8571	100	207	189	Yes	0	0	0
46	CT1 (Positive)	Male	168	90.4762	100	96.4286	100	96.4286	100	92.8571	100	96.4286	100	64.2857	100	96.4286	100	168	163	Yes	0	0	1
24	CT2 (Negative)	Female	168	95.2381	99.4048	100	100	100	100	100	100	96.4286	96.4286	75	100	100	100	165	161	Yes	1	0	0
45	CT2 (Negative)	Male	168	61.9048	100	92.8571	100	92.8571	100	28.5714	100	35.7143	100	42.8571	100	78.5714	100	180	159	Yes	0	0	0
39	CT1 (Positive)	Male	168	70.2381	99.4048	92.8571	100	89.2857	100	82.1429	100	64.2857	100	42.8571	100	50	96.4286	187	157	Yes	1	0	0
39	CT1 (Positive)	Male	168	69.6429	100	92.8571	100	92.8571	100	89.2857	100	64.2857	100	78.5714	100	0	100	167	147	Yes	1	0	0
52	CT1 (Positive)	Male	168	39.2857	95.2381	92.8571	92.8571	89.2857	89.2857	53.5714	96.4286	0	92.8571	0	100	0	100	208	175	Yes	0	0	0
63	CT2 (Negative)	Male	168	86.9048	100	92.8571	100	96.4286	100	92.8571	100	92.8571	100	67.8571	100	78.5714	100	166	160	Yes	0	0	0
31	CT1 (Positive)	Male	168	35.7143	100	89.2857	100	96.4286	100	21.4286	100	0	100	0	100	7.14286	100	183	162	Yes	0	0	0
32	CT2 (Negative)	Female	168	32.1429	100	75	100	32.1429	100	25	100	46.4286	100	10.7143	100	3.57143	100	167	164	Yes	3	0	1
40	CT2 (Negative)	Male	168	40.4762	98.8095	28.5714	96.4286	21.4286	100	46.4286	100	75	100	39.2857	100	32.1429	96.4286	180	162	Yes	3	0	0
35	CT2 (Negative)	Male	119	89.0756	99.1597	85.7143	100	92.8571	100	89.2857	100	96.4286	100	57.1429	85.7143			280	111	No	0	0	0
57	CT2 (Negative)	Female	168	89.2857	99.4048	85.7143	96.4286	96.4286	100	96.4286	100	100	100	64.2857	100	92.8571	100	165	163	Yes	0	0	0
40	CT2 (Negative)	Male	168	83.9286	98.8095	92.8571	96.4286	100	100	82.1429	100	92.8571	100	57.1429	100	78.5714	96.4286	180	117	Yes	0	0	0
31	CT1 (Positive)	Female	168	63.0952	100	92.8571	100	85.7143	100	21.4286	100	82.1429	100	60.7143	100	35.7143	100	166	163	Yes	2	0	1
44	CT1 (Positive)	Female	168	48.8095	99.4048	42.8571	100	50	100	82.1429	100	53.5714	100	3.57143	100	60.7143	96.4286	164	162	Yes	3	0	2
32	CT1 (Positive)	Female	168	41.0714	82.1429	64.2857	64.2857	71.4286	71.4286	75	75	32.1429	92.8571	0	100	3.57143	89.2857	196	168	Yes	2	0	0
45	CT1 (Positive)	Male	107	68.0851	85.1064	73.3333	93.3333	92.8571	100	92.8571	100	4.34783	43.4783					93	49	Yes	1	0	0
30	CT2 (Negative)	Female	161	73.913	91.9255	53.5714	53.5714	96.4286	100	75	100	96.4286	100	60.7143	100	57.1429	100	159	140	Yes	0	0	0
39	CT2 (Negative)	Male	168	91.5584	98.0519	100	100	100	100	96.4286	96.4286	96.4286	96.4286	96.4286	96.4286	64.2857	100	152	149	Yes	1	0	0
56	CT2 (Negative)	Male	168	79.7619	100	100	100	96.4286	100	96.4286	100	89.2857	100	50	100	46.4286	100	170	162	Yes	2	0	0
49	CT2 (Negative)	Male	168	0.645161	47.0968	0	93.3333	0	100	0	100	3.57143	10.7143	0	0	0	0	223	153	Yes	1	0	1
22	CT2 (Negative)	Male	168	51.7007	99.3197	0	85.7143	64.2857	100	57.1429	100	60.7143	100	46.4286	100	42.8571	100	160	128	Yes	2	0	0
73	CT1 (Positive)	Male	158	34.8101	98.7342	0	96.4286	0	100	42.8571	100	78.5714	100	60.7143	100	22.2222	94.4444	155	153	Yes	0	1	0
55	CT2 (Negative)	Male	168	74.6667	99.3333	0	90	82.1429	100	89.2857	100	96.4286	100	82.1429	100	50	100	148	145	Yes	0	0	0
47	CT2 (Negative)	Male	168	79.2208	100	100	100	75	100	85.7143	100	82.1429	100	71.4286	100	71.4286	100	151	141	Yes	0	0	0
29	CT2 (Negative)	Male	168	42.0382	97.4522	0	94.1176	0	89.2857	42.8571	100	75	100	57.1429	100	60.7143	100	258	152	Yes	1	0	0
28	CT2 (Negative)	Male	168	50	100	64.2857	100	57.1429	100	64.2857	100	46.4286	100	35.7143	100	32.1429	100	177	175	Yes	0	0	0
30	CT1 (Positive)	Female	168	48.855	100			73.6842	100	50	100	57.1429	100	39.2857	100	32.1429	100	164	151	Yes	2	0	0
49	CT1 (Positive)	Male	168	0	99.3506	0	92.8571	0	100	0	100	0	100	0	100	0	100	171	153	Yes	1	0	0
46	CT2 (Negative)	Male	168	71.6129	98.7097	93.3333	93.3333	96.4286	100	92.8571	100	89.2857	100	67.8571	100	0	96.4286	125	80	Yes	1	0	0
53	CT2 (Negative)	Female	168	70.8333	100	92.8571	100	78.5714	100	67.8571	100	85.7143	100	50	100	50	100	148	72	Yes	2	0	0
18	CT2 (Negative)	Female	168	39.2857	98.5714			60.7143	92.8571	57.1429	100	42.8571	100	17.8571	100	17.8571	100	141	132	Yes	6	0	0
50	CT2 (Negative)	Male	168	73.2143	94.6429	78.5714	96.4286	92.8571	100	96.4286	100	71.4286	100	57.1429	100	42.8571	71.4286	159	150	Yes	0	0	0
43	CT2 (Negative)	Male	168	43.4524	99.4048	10.7143	96.4286	42.8571	100	67.8571	100	75	100	60.7143	100	3.57143	100	137	134	Yes	0	0	0
55	CT2 (Negative)	Male	113	11.5044	99.115	46.4286	100	0	100	0	100	0	100	0	0			110	109	Yes	0	0	0
45	CT1 (Positive)	Male	168	90.2597	97.4026	100	100	92.8571	92.8571	89.2857	100	96.4286	100	71.4286	96.4286	96.4286	96.4286	0	0	Yes	1	0	0
43	CT1 (Positive)	Female	168	40.2685	94.6309	44.4444	100	32.1429	100	3.57143	96.4286	57.1429	85.7143	57.1429	89.2857	50	100	152	143	Yes	0	0	0
35	CT1 (Positive)	Female	168	22.3022	94.964			81.4815	81.4815	7.14286	92.8571	3.57143	100	21.4286	100	0	100	166	142	Yes	0	0	0
40	CT1 (Positive)	Male	165	18.7879	98.7879	0	96.4286	3.57143	100	0	100	0	100	25	100	92	96	71	68	Yes	0	0	0
50	CT1 (Positive)	Female	141	45.3901	99.2908	71.4286	96.4286	67.8571	100	3.57143	100	14.2857	100	67.8571	100	100	100	117	75	Yes	1	0	0
36	CT2 (Negative)	Female	168	18.8312	99.3506	0	92.8571	3.57143	100	28.5714	100	21.4286	100	35.7143	100	14.2857	100	180	179	Yes	4	0	1
58	CT2 (Negative)	Male	168	41.4286	98.5714			75	100	32.1429	100	46.4286	100	25	96.4286	28.5714	96.4286	158	137	Yes	0	0	0
31	CT2 (Negative)	Male	168	76.5957	99.2908	0	0	82.1429	100	82.1429	100	82.1429	100	60.7143	100	78.5714	100	139	134	Yes	0	0	0
25	CT2 (Negative)	Female	168	52.381	99.4048	92.8571	100	82.1429	100	50	100	67.8571	100	0	100	21.4286	96.4286	170	93	Yes	0	0	0
80	CT2 (Negative)	Male	168	0	80.3571	0	96.4286	0	100	0	100	0	100	0	85.7143	0	0	134	116	Yes	0	0	0
50	CT1 (Positive)	Male	168	37.5	99.4048	25	96.4286	0	100	0	100	60.7143	100	82.1429	100	57.1429	100	121	83	Yes	0	0	0
27	CT2 (Negative)	Male	168	5.35714	99.4048	32.1429	96.4286	0	100	0	100	0	100	0	100	0	100	213	157	Yes	0	0	0
22	CT1 (Positive)	Male	168	41.6667	100	57.1429	100	7.14286	100	28.5714	100	7.14286	100	67.8571	100	82.1429	100	159	158	Yes	9	1	6
